# Supplementary material for: Neutralizing activity of BBIBP-CorV vaccine-elicited sera against Beta, Delta and other SARS-CoV-2 variants of concern
Source: Nat Commun. 2022 Apr 4;13:1788. doi: 10.1038/s41467-022-29477-0 (PMC8980020; doi:10.1038/s41467-022-29477-0)
Supplement: Supplementary file 4 — Source Data [file 41467_2022_29477_MOESM4_ESM.xlsx]

## Sheet: Figure 2
Vaccine recipients Number	Sex	Age	Specific antibody level (V3)	Specific antibody level (V4)	Neutralizing antibody titer (V4)	Specific antibody level (V5)	Neutralizing antibody titer (V5)		naïve individuals number	Sex	Age	Specific antibody level		Convalenscent patients Number	Sex	Age	Specific antibody level	Neutralizing antibody titer
1	Male	24	1.21	NA	NA	NA	NA		NI1	Female	22	Undetectable		CP1	Male	55	81.15	320.8
2	Female	29	1.49	NA	NA	NA	NA		NI2	Female	43	Undetectable		CP2	Male	57	464.17	1024
3	Female	25	Undetectable	30.01	35.9	NA	NA		NI3	Female	28	Undetectable		CP3	Male	41	112.91	300.8
4	Male	34	5.68	31.01	100.7	2.98	Undetectable		NI4	Female	45	Undetectable		CP4	Male	53	21.83	194.1
5	Female	40	Undetectable	NA	NA	NA	NA		NI5	Female	53	Undetectable		CP5	Male	37	141.76	578.9
6	Male	34	2.12	26.31	Undetectable	NA	NA		NI6	Female	37	Undetectable		CP6	Female	41	525.93	1024
7	Male	43	Undetectable	NA	NA	NA	NA		NI7	Female	41	Undetectable		CP7	Male	55	228.38	515.7
8	Female	48	Undetectable	2.17	67.32	7.15	Undetectable		NI8	Female	45	Undetectable		CP8	Male	44	280.44	980.4
9	Female	35	1.24	54.97	60.7	3.12	Undetectable		NI9	Female	41	Undetectable		CP9	Female	46	345.13	1024
10	Male	42	1.22	11.28	7.95	2.14	Undetectable		NI10	Female	43	Undetectable		CP10	Male	51	553.61	564.64
11	Female	47	2.99	59.52	501.6	NA	NA		NI11	Male	50	Undetectable		CP11	Female	57	373.14	214.8
12	Female	23	27.39	159.53	158.5	25.29	47.18		NI12	Female	50	Undetectable		CP12	Male	41	158.87	706.3
13	Female	48	27.27	207.81	203.1	25.19	Undetectable		NI13	Female	35	Undetectable		CP13	Female	41	326.65	526.1
14	Female	25	5.81	90.58	85.69	49.5	295		NI14	Female	33	Undetectable		CP14	Male	57	25.37	473.6
15	Female	44	7.58	69.77	325.7	7.23	205		NI15	Female	39	Undetectable		CP15	Male	47	265.22	63.37
16	Female	28	17.43	NA	NA	NA	NA		NI16	Male	48	Undetectable		CP16	Female	54	57.29	63.4
17	Male	33	12.43	132.48	101.9	NA	NA		NI17	Female	42	Undetectable
18	Female	40	Undetectable	25.26	54.81	24.32	Undetectable		NI18	Female	33	Undetectable
19	Female	40	1.97	20.9	48.59	4.89	28.25		NI19	Male	33	Undetectable
20	Female	28	32.35	NA	NA	12.65	Undetectable		NI20	Female	22	Undetectable
21	Female	25	38.73	141.54	364.4	29.66	24.66		NI21	Female	45	Undetectable
22	Female	45	Undetectable	17.76	45.79	3.16	Undetectable		NI22	Female	42	Undetectable
23	Female	49	1.92	28.9	90.32	2.15	Undetectable		NI23	Female	32	Undetectable
24	Female	29	Undetectable	37.49	7.13	NA	NA		NI24	Female	35	Undetectable
25	Female	36	60.05	113.09	31.18	NA	NA		NI25	Female	28	Undetectable
26	Female	24	67.51	NA	NA	NA	NA		NI26	Female	37	Undetectable
27	Female	36	Undetectable	NA	NA	18.28	141.8		NI27	Female	49	Undetectable
28	Female	46	2.81	32.82	108.9	4.39	Undetectable		NI28	Male	25	Undetectable
29	Female	45	5.56	18.16	16.72	2.04	Undetectable		NI29	Female	31	Undetectable
30	Female	39	Undetectable	83.08	12.14	NA	NA		NI30	Male	42	Undetectable
31	Male	35	4.62	72.75	315.8	NA	NA		NI31	Female	27	Undetectable
32	Female	29	2.67	NA	NA	NA	NA		NI32	Female	37	Undetectable
33	Male	23	Undetectable	NA	NA	NA	NA		NI33	Female	43	Undetectable
34	Female	33	Undetectable	7.64	4.45	Undetectable	Undetectable		NI34	Female	47	Undetectable
35	Female	45	Undetectable	16.53	251.1	6.65	27.96		NI35	Female	49	Undetectable
36	Male	42	Undetectable	21.03	Undetectable	20.22	Undetectable		NI36	Female	57	Undetectable
37	Male	28	Undetectable	NA	NA	NA	NA		NI37	Male	39	Undetectable
38	Female	30	4.88	58.11	31.07	NA	NA		NI38	Female	44	Undetectable
39	Male	59	5.32	NA	NA	Undetectable	Undetectable		NI39	Female	49	Undetectable
40	Female	41	18	83.36	200.1	34.77	39.03		NI40	Female	38	Undetectable
41	Female	45	Undetectable	NA	NA	NA	NA		NI41	Female	33	Undetectable
42	Female	33	Undetectable	12.24	16.48	5.01	6.342		NI42	Female	45	Undetectable
43	Female	45	Undetectable	2.79	Undetectable	NA	NA		NI43	Female	43	Undetectable
44	Male	36	5.8	27.76	4.87	1.04	13.36		NI44	Female	37	Undetectable
45	Male	28	Undetectable	33.62	378.9	11.69	Undetectable		NI45	Female	44	Undetectable
46	Female	43	13.65	94.49	130.2	6.74	Undetectable		NI46	Female	32	Undetectable
47	Male	39	Undetectable	Undetectable	Undetectable	NA	NA		NI47	Female	38	Undetectable
48	Male	43	5.77	NA	NA	NA	NA		NI48	Female	44	Undetectable
49	Female	33	Undetectable	9.73	187.8	5	Undetectable		NI49	Male	26	Undetectable
50	Male	27	1.19	NA	NA	NA	NA		NI50	Female	45	Undetectable
51	Female	34	19.25	28.24	334.6	2.05	Undetectable		NI51	Female	23	Undetectable
52	Female	45	28.89	139.13	47.27	20.13	Undetectable		NI52	Female	26	Undetectable
53	Female	47	1.5	NA	NA	NA	NA		NI53	Female	45	Undetectable
54	Female	21	Undetectable	42.25	414.7	NA	NA		NI54	Female	52	Undetectable
55	Male	35	Undetectable	NA	NA	NA	NA		NI55	Female	27	Undetectable
56	Male	27	2.04	NA	NA	NA	NA		NI56	Female	35	Undetectable
57	Male	25	1.58	16.77	595.5	5.56	Undetectable		NI57	Female	50	Undetectable
58	Female	53	Undetectable	NA	NA	NA	NA		NI58	Female	46	Undetectable
59	Female	39	1.32	47.28	140.4	13.82	42.97		NI59	Female	41	Undetectable
60	Female	33	33.94	11.32	18.54	Undetectable	Undetectable		NI60	Female	35	Undetectable
61	Female	31	5.21	9.68	7.426	NA	NA		NI61	Male	39	Undetectable
62	Male	52	NA	73.84	116.3	3.02	7.166		NI62	Female	33	Undetectable
63	Female	39	7.74	43.72	745.6	48	Undetectable		NI63	Male	55	Undetectable
64	Male	49	Undetectable	Undetectable	Undetectable	NA	NA		NI64	Male	52	Undetectable
65	Female	30	Undetectable	NA	NA	NA	NA		NI65	Male	53	Undetectable
66	Male	43	Undetectable	36.47	105.9	2.25	5.039		NI66	Male	52	Undetectable
67	Female	30	1.31	NA	NA	NA	NA		NI67	Male	29	Undetectable
68	Female	24	9.01	41.79	5.51	46.06	Undetectable		NI68	Female	46	Undetectable
69	Female	34	5.76	13.51	193.8	4.41	Undetectable		NI69	Female	28	Undetectable
70	Female	56	39.32	NA	NA	NA	NA		NI70	Male	28	Undetectable
71	Female	41	4.47	174	79.66	9.3	Undetectable		NI71	Female	39	Undetectable
72	Female	47	2.79	33.1	39.01	4.28	Undetectable		NI72	Female	44	Undetectable
73	Female	44	3.9	10.93	15.08	3.67	20.64		NI73	Male	58	Undetectable
74	Female	30	13.52	65.41	75.01	21.77	Undetectable		NI74	Female	43	Undetectable
75	Female	29	1.34	34.68	178.5	2.06	Undetectable		NI75	Female	31	Undetectable
76	Female	51	1.74	150.87	527.9	3.63	35.29		NI76	Female	48	Undetectable
77	Female	24	2	82	805.8	38.21	16		NI77	Female	44	Undetectable
78	Female	28	12.27	9.15	1024	Undetectable	65.32		NI78	Female	37	Undetectable
79	Female	50	Undetectable	Undetectable	Undetectable	Undetectable	Undetectable		NI79	Female	39	Undetectable
80	Male	33	34.46	52.27	50.6	NA	NA		NI80	Female	39	Undetectable
81	Female	25	Undetectable	Undetectable	Undetectable	Undetectable	Undetectable		NI81	Female	51	Undetectable
82	Female	33	3.79	NA	NA	3.51	Undetectable		NI82	Male	43	Undetectable
83	Female	24	Undetectable	Undetectable	Undetectable	Undetectable	Undetectable		NI83	Female	48	Undetectable
84	Male	32	Undetectable	NA	NA	NA	NA		NI84	Female	49	Undetectable
85	Male	50	2.43	NA	NA	NA	NA		NI85	Male	34	Undetectable
86	Female	23	5.61	71.67	133.7	NA	NA		NI86	Female	36	Undetectable
87	Male	38	NA	41.46	199.4	3.98	116.9		NI87	Female	43	Undetectable
88	Female	37	3.85	23.65	18.9	Undetectable	Undetectable		NI88	Male	55	Undetectable
89	Male	29	4.72	24.55	140.9	NA	NA		NI89	Male	39	Undetectable
90	Female	34	Undetectable	1.36	20.72	NA	NA		NI90	Female	27	1.94
91	Male	30	24.86	64.04	79.49	NA	NA		NI91	Female	51	Undetectable
92	Female	30	2.15	7.88	54.11	1.32	Undetectable		NI92	Female	49	Undetectable
93	Female	49	1.71	7.42	51	2.74	Undetectable		NI93	Female	25	Undetectable
94	Female	49	Undetectable	Undetectable	Undetectable	Undetectable	77.58		NI94	Female	41	Undetectable
95	Female	28	12.8	22.59	89.5	3.5	Undetectable		NI95	Female	43	Undetectable
96	Female	34	Undetectable	3.78	18.88	Undetectable	Undetectable		NI96	Female	47	Undetectable
97	Female	39	Undetectable	NA	NA	NA	NA		NI97	Female	26	Undetectable
98	Female	44	Undetectable	Undetectable	Undetectable	Undetectable	Undetectable		NI98	Female	35	Undetectable
99	Female	35	Undetectable	3.11	20.46	1.32	Undetectable		NI99	Female	44	Undetectable
100	Female	31	3.37	NA	NA	NA	NA		NI100	Male	44	Undetectable
101	Female	46	5.35	92.65	61.12	NA	NA		NI101	Female	36	Undetectable
102	Female	35	1.67	2.68	27.55	7.21	Undetectable		NI102	Female	37	Undetectable
103	Female	27	Undetectable	NA	NA	NA	NA		NI103	Female	36	Undetectable
104	Female	59	2.81	148.28	83.38	14.57	Undetectable		NI104	Male	50	Undetectable
105	Male	25	NA	11.88	21.09	NA	NA		NI105	Female	28	Undetectable
106	Male	25	Undetectable	602.15	515.3	NA	NA		NI106	Female	26	Undetectable
107	Female	40	32.5	194.21	135.4	20.69	Undetectable		NI107	Female	28	Undetectable
108	Female	39	17.84	31.46	28.93	NA	NA		NI108	Male	36	Undetectable
109	Female	49	13.62	13.58	13.34	1.76	Undetectable		NI109	Female	23	Undetectable
110	Female	34	2.97	NA	NA	NA	NA		NI110	Male	38	Undetectable
111	Female	51	Undetectable	2.96	Undetectable	NA	NA		NI111	Female	53	Undetectable
112	Female	34	15.82	52.08	454.9	2.85	Undetectable		NI112	Female	29	Undetectable
113	Female	26	25.55	127.61	10.83	NA	NA		NI113	Female	35	Undetectable
114	Female	31	1.2	7.54	828.1	13.57	Undetectable		NI114	Female	49	Undetectable
115	Male	55	12.08	98.8	11.87	2.56	Undetectable		NI115	Male	44	Undetectable
116	Male	24	Undetectable	NA	NA	NA	NA		NI116	Male	40	Undetectable
117	Female	45	5.3	66.71	64.45	9.24	232.1		NI117	Female	25	Undetectable
118	Female	41	Undetectable	Undetectable	Undetectable	Undetectable	Undetectable		NI118	Female	34	Undetectable
119	Female	27	Undetectable	NA	NA	NA	NA		NI119	Female	28	Undetectable
120	Male	24	3.73	NA	NA	NA	NA		NI120	Female	43	Undetectable
121	Female	36	Undetectable	91.13	70.01	2.52	Undetectable		NI121	Female	27	Undetectable
122	Male	43	1.84	137.1	40.54	NA	NA		NI122	Male	25	Undetectable
123	Male	48	4.23	NA	NA	NA	NA		NI123	Female	26	Undetectable
124	Female	37	Undetectable	2.85	57.76	1.25	Undetectable		NI124	Female	22	Undetectable
125	Female	23	44.82	NA	NA	29.89	53.25		NI125	Female	25	Undetectable
126	Female	23	1.22	NA	NA	NA	NA		NI126	Female	40	Undetectable
127	Male	41	1.83	94.02	10.32	NA	NA		NI127	Female	27	Undetectable
128	Female	26	Undetectable	NA	NA	NA	NA		NI128	Female	30	Undetectable
129	Female	44	7.05	55.11	149.3	6.45	19.33		NI129	Male	37	Undetectable
130	Female	28	1.25	NA	NA	NA	NA		NI130	Female	29	1.52
131	Female	31	7.47	42.74	65.13	18.51	64.04		NI131	Female	43	Undetectable
132	Female	30	1.07	54.82	92.75	7.68	17.84		NI132	Female	34	Undetectable
133	Male	31	32.7	74.03	43.01	NA	NA		NI133	Female	34	Undetectable
134	Female	41	21.04	173.95	25.98	9.97	Undetectable		NI134	Female	28	Undetectable
135	Female	33	10.28	54.07	6.72	8.96	Undetectable		NI135	Female	48	Undetectable
136	Male	40	3.93	NA	NA	NA	NA		NI136	Female	27	Undetectable
137	Female	22	87.66	135.42	35.75	NA	NA		NI137	Female	48	Undetectable
138	Female	24	5.82	29.18	41.06	123.73	65.38		NI138	Female	39	Undetectable
139	Female	47	Undetectable	11.56	62.11	Undetectable	Undetectable		NI139	Male	36	Undetectable
140	Male	24	Undetectable	NA	NA	NA	NA		NI140	Male	32	Undetectable
141	Female	53	3.74	33.12	167.9	27.58	590		NI141	Female	22	Undetectable
142	Male	27	18.67	63.05	373.9	NA	NA		NI142	Female	34	Undetectable
143	Female	25	9.11	358.99	65.99	4.52	Undetectable		NI143	Female	33	Undetectable
144	Female	33	Undetectable	NA	NA	NA	NA		NI144	Female	42	Undetectable
145	Female	44	Undetectable	48.67	21.01	23.23	Undetectable		NI145	Female	31	Undetectable
146	Female	32	1.73	219.48	82.92	NA	NA		NI146	Female	30	Undetectable
147	Female	37	1.46	13.93	15.1	NA	NA		NI147	Female	37	Undetectable
148	Female	33	Undetectable	NA	NA	NA	NA		NI148	Female	37	Undetectable
149	Female	36	12.41	NA	NA	NA	NA		NI149	Female	52	Undetectable
150	Female	43	Undetectable	6.48	29.69	1.92	Undetectable		NI150	Female	33	Undetectable
151	Male	34	24.11	138.76	22.46	5.58	29.13		NI151	Female	28	Undetectable
152	Female	30	1.1	3.9	23.2	NA	NA		NI152	Female	59	Undetectable
153	Female	50	7.02	17.5	113.7	Undetectable	Undetectable		NI153	Female	26	Undetectable
154	Female	28	42.69	NA	NA	NA	NA		NI154	Female	31	Undetectable
155	Male	50	19.66	100.07	243.3	8.46	56.54		NI155	Male	22	Undetectable
156	Female	37	16.57	23.76	12.22	8.06	Undetectable		NI156	Male	49	Undetectable
157	Female	37	Undetectable	32.82	105.2	7.09	Undetectable		NI157	Female	35	Undetectable
158	Female	39	2.43	NA	NA	NA	NA		NI158	Female	48	Undetectable
159	Female	53	Undetectable	18.12	6.03	6.42	Undetectable		NI159	Female	47	Undetectable
160	Female	28	7.93	16.85	22.72	NA	NA		NI160	Female	42	Undetectable
161	Male	31	1.08	NA	NA	15.61	Undetectable		NI161	Female	48	Undetectable
162	Female	48	6.77	37.26	40.66	38.97	34.16		NI162	Female	51	Undetectable
163	Female	29	6.33	NA	NA	10.95	4.485		NI163	Female	41	Undetectable
164	Male	39	61.73	NA	NA	6.43	Undetectable		NI164	Female	27	Undetectable
165	Female	43	Undetectable	Undetectable	Undetectable	Undetectable	Undetectable		NI165	Female	32	Undetectable
166	Female	49	20.99	72.68	17.1	NA	NA		NI166	Female	24	Undetectable
167	Female	41	1.22	14.47	Undetectable	NA	NA		NI167	Male	31	Undetectable
168	Female	36	44.05	NA	NA	3.54	Undetectable		NI168	Female	31	Undetectable
169	Female	38	14.06	108.13	88.46	13.85	39.17		NI169	Female	48	Undetectable
170	Female	52	3.07	32.63	21.51	1.39	Undetectable		NI170	Female	58	Undetectable
171	Male	32	Undetectable	9.55	25.18	NA	NA		NI171	Male	23	Undetectable
172	Female	30	7.4	102.94	187.1	10.18	11.17		NI172	Female	46	Undetectable
173	Male	41	Undetectable	94.16	100.6	NA	NA		NI173	Female	30	Undetectable
174	Female	51	1.57	35.92	39.53	5.51	222.5		NI174	Male	36	Undetectable
175	Female	32	7.7	360.37	103.6	98.76	4.539		NI175	Female	41	Undetectable
176	Female	24	4.27	12.96	5.89	1.66	Undetectable		NI176	Male	34	Undetectable
177	Female	29	Undetectable	31.76	7.39	4.95	6.142		NI177	Female	33	Undetectable
178	Female	54	1.5	77.67	47.8	5.45	Undetectable		NI178	Female	33	Undetectable
179	Male	29	4	NA	NA	NA	NA		NI179	Female	43	Undetectable
180	Female	23	1.37	22.48	166.8	12.75	252.1		NI180	Female	24	Undetectable
181	Female	33	1.46	72.19	145.8	6.54	383.1		NI181	Female	45	Undetectable
182	Male	34	8.96	NA	NA	3.65	6.53		NI182	Female	47	Undetectable
183	Male	50	1.34	7.73	232.6	2.68	13.96		NI183	Female	47	Undetectable
184	Male	36	6.1	NA	NA	NA	NA		NI184	Female	33	Undetectable
185	Female	27	2.19	2.36	16.19	NA	NA		NI185	Male	29	Undetectable
186	Female	35	8.25	29.3	755.1	3.05	29.52		NI186	Male	27	Undetectable
187	Female	33	1.21	40.1	134.8	NA	NA		NI187	Female	28	Undetectable
188	Female	28	Undetectable	Undetectable	Undetectable	Undetectable	Undetectable		NI188	Female	54	Undetectable
189	Male	44	Undetectable	1.38	Undetectable	Undetectable	Undetectable		NI189	Female	38	Undetectable
190	Female	33	Undetectable	9.65	18.98	5.23	Undetectable		NI190	Female	39	Undetectable
191	Female	27	3.84	8.39	159.4	6.96	Undetectable		NI191	Female	25	Undetectable
192	Female	24	2.58	23.65	456.6	7.09	126.5		NI192	Female	26	Undetectable
193	Female	30	5.04	14.74	12.09	3.5	529.7		NI193	Female	41	1.12
194	Male	32	15.68	250.96	1024	13.28	Undetectable		NI194	Female	34	Undetectable
195	Female	29	1.59	37.44	22.97	72.66	10.79		NI195	Female	48	Undetectable
196	Male	49	Undetectable	4.96	Undetectable	NA	NA		NI196	Female	37	Undetectable
197	Female	38	1.38	4.17	17.78	1.98	Undetectable		NI197	Female	31	Undetectable
198	Female	24	5.46	77.97	114.5	11.23	Undetectable		NI198	Female	31	Undetectable
199	Female	40	9.25	100.45	39.55	NA	NA		NI199	Female	39	Undetectable
200	Male	50	1.65	91.73	181.6	16.4	5.341		NI200	Female	49	Undetectable
201	Male	55	3.67	6.41	62	2.46	Undetectable		NI201	Female	37	Undetectable
202	Male	42	Undetectable	48.87	156.3	1.09	366.4		NI202	Female	24	Undetectable
203	Male	32	24.91	NA	NA	NA	NA		NI203	Female	41	Undetectable
204	Female	28	Undetectable	3.03	18.34	Undetectable	Undetectable		NI204	Female	50	Undetectable
205	Male	45	2.95	208.57	445	NA	NA		NI205	Female	38	Undetectable
206	Female	45	Undetectable	20.54	70.14	NA	NA		NI206	Female	25	Undetectable
207	Female	28	Undetectable	15.08	169.5	NA	NA		NI207	Male	27	Undetectable
208	Female	27	1.08	NA	NA	NA	NA		NI208	Female	24	Undetectable
209	Female	41	Undetectable	10.29	10.77	NA	NA		NI209	Female	44	Undetectable
210	Female	20	2.82	NA	NA	NA	NA		NI210	Female	23	Undetectable
211	Female	46	Undetectable	60.05	67.35	1.09	1024		NI211	Female	30	Undetectable
212	Female	40	1.43	281.48	103.3	4.99	Undetectable		NI212	Female	32	Undetectable
213	Male	57	Undetectable	4.65	Undetectable	1.33	Undetectable		NI213	Female	48	Undetectable
214	Female	32	5.08	194.78	97.39	NA	NA		NI214	Male	24	Undetectable
215	Female	32	9.58	39.81	37.16	NA	NA		NI215	Female	40	Undetectable
216	Male	43	Undetectable	42.38	49.19	NA	NA		NI216	Female	28	Undetectable
217	Female	22	Undetectable	34.93	601.1	1.58	Undetectable		NI217	Female	34	Undetectable
218	Male	39	Undetectable	92.3	117.5	14.95	12.61		NI218	Female	27	Undetectable
219	Male	27	Undetectable	NA	NA	NA	NA		NI219	Female	27	Undetectable
220	Female	35	2.8	11.91	35.82	1.88	Undetectable		NI220	Female	24	Undetectable
221	Male	30	Undetectable	Undetectable	10.44	Undetectable	Undetectable		NI221	Male	49	Undetectable
222	Female	46	47.51	NA	NA	NA	NA		NI222	Female	34	Undetectable
223	Female	34	26.04	62.78	392.1	NA	NA		NI223	Female	43	Undetectable
224	Female	32	14.19	67.23	26.95	NA	NA		NI224	Female	30	Undetectable
225	Female	43	13.86	82.04	78.16	11.1	Undetectable		NI225	Male	25	Undetectable
226	Male	24	7.44	269.31	249	6.4	Undetectable		NI226	Male	33	Undetectable
227	Female	40	2.18	55.26	21.44	6.35	Undetectable		NI227	Male	37	Undetectable
228	Female	32	9.36	286.96	196	178.57	100.4		NI228	Female	24	Undetectable
229	Female	51	Undetectable	8.6	7.19	Undetectable	Undetectable		NI229	Female	28	Undetectable
230	Female	50	31.34	82.81	265	139.88	65.09		NI230	Male	35	Undetectable
231	Male	31	2.29	77.98	88.21	9.58	56.18		NI231	Female	33	Undetectable
232	Female	34	1.97	27.35	29.79	7.01	460.4		NI232	Male	45	Undetectable
233	Female	27	Undetectable	NA	NA	NA	NA		NI233	Female	24	Undetectable
234	Female	29	49.82	27.17	8.8	2.08	Undetectable		NI234	Male	41	Undetectable
235	Female	29	3.31	9.57	38.72	4.96	12.42		NI235	Female	30	Undetectable
236	Female	36	1.98	7.47	152.4	Undetectable	Undetectable		NI236	Female	47	Undetectable
237	Female	44	7.58	NA	NA	NA	NA		NI237	Male	34	Undetectable
238	Female	28	Undetectable	16.92	10.73	2	Undetectable		NI238	Female	39	Undetectable
239	Female	36	Undetectable	NA	NA	5.11	125.6		NI239	Male	23	Undetectable
240	Female	33	6.03	164.98	34.43	NA	NA		NI240	Female	32	Undetectable
241	Female	35	Undetectable	2.07	13.27	Undetectable	Undetectable		NI241	Male	29	Undetectable
242	Female	28	9.92	NA	NA	NA	NA		NI242	Female	37	Undetectable
243	Female	37	2.69	30.4	40.3	5.84	Undetectable		NI243	Female	32	Undetectable
244	Female	21	Undetectable	11.2	7.03	1.51	Undetectable		NI244	Female	27	Undetectable
245	Female	33	NA	41.72	63.57	15.61	Undetectable		NI245	Female	28	Undetectable
246	Female	28	89.59	82.72	106.4	38.66	222		NI246	Female	23	Undetectable
247	Female	27	2.75	171.23	414	NA	NA		NI247	Female	31	Undetectable
248	Female	44	Undetectable	1.84	35.86	NA	NA		NI248	Female	42	Undetectable
249	Male	36	4.99	39.74	184.4	4.09	91.2		NI249	Female	48	Undetectable
250	Female	26	9.13	267.69	1024	21.79	27.05		NI250	Male	52	Undetectable
251	Female	28	3.25	2.22	9.98	NA	NA		NI251	Male	49	Undetectable
252	Female	35	3.11	71.5	205.2	4.59	Undetectable		NI252	Female	33	Undetectable
253	Female	30	1.84	28.68	639.4	3.76	110.7		NI253	Male	25	Undetectable
254	Male	26	Undetectable	576.9	385.6	NA	NA		NI254	Female	27	Undetectable
255	Female	42	10.66	10.4	10.47	2.16	Undetectable		NI255	Female	28	Undetectable
256	Female	42	Undetectable	1.64	5.91	1.89	Undetectable		NI256	Female	37	Undetectable
257	Female	39	Undetectable	30.57	193.8	NA	NA		NI257	Male	37	Undetectable
258	Male	27	Undetectable	51.36	59.72	13.37	8.741		NI258	Female	29	Undetectable
259	Male	27	1.44	23.36	78.14	NA	NA		NI259	Female	30	Undetectable
260	Female	51	Undetectable	NA	NA	5.63	Undetectable		NI260	Female	40	Undetectable
261	Female	40	Undetectable	150.75	239.4	NA	NA		NI261	Female	54	Undetectable
262	Female	38	7.04	29.11	42.15	NA	NA		NI262	Female	42	Undetectable
263	Male	39	Undetectable	NA	NA	NA	NA		NI263	Female	42	Undetectable
264	Female	28	2.26	58.67	377.9	49.67	50.83		NI264	Female	53	Undetectable
265	Male	34	Undetectable	8.84	182.6	NA	NA		NI265	Female	43	Undetectable
266	Female	31	9.67	28.56	19.69	NA	NA		NI266	Female	39	Undetectable
267	Female	53	Undetectable	Undetectable	Undetectable	Undetectable	Undetectable		NI267	Female	25	Undetectable
268	Female	41	Undetectable	2.91	5.98	NA	NA		NI268	Female	37	Undetectable
269	Female	36	11.75	NA	NA	NA	NA		NI269	Female	49	Undetectable
270	Female	27	84.69	NA	NA	NA	NA		NI270	Male	29	Undetectable
271	Female	38	55.01	63.93	104.2	33.08	4.534		NI271	Female	41	Undetectable
272	Male	39	Undetectable	15.03	Undetectable	1.86	Undetectable		NI272	Female	30	Undetectable
273	Female	37	Undetectable	Undetectable	Undetectable	Undetectable	Undetectable		NI273	Female	40	Undetectable
274	Female	33	6.19	NA	NA	NA	NA		NI274	Female	42	Undetectable
275	Female	24	39.45	245.29	76.62	131.98	554		NI275	Male	57	Undetectable
276	Female	32	29.49	48.53	38.33	157.39	68.16		NI276	Male	29	Undetectable
277	Female	25	Undetectable	NA	NA	2.65	Undetectable		NI277	Female	23	Undetectable
278	Male	24	13.26	NA	NA	NA	NA		NI278	Female	42	Undetectable
279	Female	26	2.94	29.15	116.2	19.24	12.85		NI279	Male	57	Undetectable
280	Male	26	13.12	NA	NA	NA	NA		NI280	Male	55	Undetectable
281	Female	26	89.28	69.99	123.9	13.34	5.143		NI281	Female	24	Undetectable
282	Male	22	2.37	NA	NA	NA	NA		NI282	Male	43	Undetectable
283	Male	53	Undetectable	4.15	Undetectable	Undetectable	Undetectable		NI283	Female	36	2.26
284	Male	31	5.49	62.58	128	27.31	Undetectable		NI284	Male	29	Undetectable
285	Male	57	1.3	32.11	37.01	2.27	Undetectable		NI285	Female	53	Undetectable
286	Female	40	Undetectable	126.79	67.47	174.08	34.78		NI286	Female	25	Undetectable
287	Female	28	1.4	24.58	33.72	NA	NA		NI287	Male	42	Undetectable
288	Female	39	Undetectable	NA	NA	2.54	Undetectable		NI288	Male	33	Undetectable
289	Male	48	Undetectable	NA	NA	NA	NA		NI289	Male	44	Undetectable
290	Female	40	15.29	89.52	141.1	7.51	Undetectable		NI290	Female	39	Undetectable
291	Female	49	Undetectable	3.74	Undetectable	Undetectable	Undetectable		NI291	Female	37	Undetectable
292	Female	27	Undetectable	55.23	113.5	NA	NA		NI292	Male	28	Undetectable
293	Male	23	30.37	465.98	1024	19.93	1024		NI293	Female	34	Undetectable
294	Female	47	33.92	312.27	516.1	53.86	54.15		NI294	Female	53	Undetectable
295	Female	25	16.61	NA	NA	NA	NA		NI295	Female	36	Undetectable
296	Female	28	Undetectable	14.97	10.6	NA	NA		NI296	Female	27	Undetectable
297	Female	25	1.38	19.38	25.63	2.11	Undetectable		NI297	Female	50	Undetectable
298	Female	38	1.77	4.94	20.95	3.33	Undetectable		NI298	Male	32	Undetectable
299	Female	35	43.78	NA	NA	NA	NA		NI299	Female	49	Undetectable
300	Female	43	2.28	6.67	41.02	46.98	19.78		NI300	Male	33	Undetectable
301	Male	34	Undetectable	5.03	27.48	NA	NA		NI301	Female	51	Undetectable
302	Female	41	31	108.22	45.86	1.81	10.85		NI302	Female	50	Undetectable
303	Male	24	Undetectable	NA	NA	NA	NA		NI303	Female	26	Undetectable
304	Female	28	2.01	12.33	123.2	5.3	Undetectable		NI304	Male	22	Undetectable
305	Female	36	22.22	91.87	189.6	25.88	Undetectable		NI305	Female	46	Undetectable
306	Male	43	10.05	321.58	229.9	7.57	29.17		NI306	Female	59	Undetectable
307	Female	48	3.69	NA	NA	5.63	Undetectable		NI307	Female	32	Undetectable
308	Female	34	1.54	6.46	23.56	2.34	Undetectable		NI308	Female	46	Undetectable
309	Female	39	Undetectable	NA	NA	Undetectable	Undetectable		NI309	Female	46	Undetectable
310	Male	23	7.47	88.9	546.2	4.99	Undetectable		NI310	Female	35	Undetectable
311	Female	25	4.02	NA	NA	NA	NA		NI311	Female	47	Undetectable
312	Male	34	Undetectable	16.38	16.98	NA	NA		NI312	Female	25	Undetectable
313	Female	33	12.2	NA	NA	NA	NA		NI313	Female	24	Undetectable
314	Female	43	14.63	111.04	227.5	39.32	38.97		NI314	Male	55	Undetectable
315	Male	27	6.7	145.18	64.72	5.51	5.62		NI315	Male	43	Undetectable
316	Female	38	5.23	10.32	616.8	Undetectable	561.9		NI316	Female	24	Undetectable
317	Female	32	1.88	441.37	382.8	NA	NA		NI317	Male	24	Undetectable
318	Female	26	2.44	25.83	82.34	5.69	Undetectable		NI318	Female	30	Undetectable
319	Male	43	4.18	57.3	14.9	NA	NA		NI319	Female	44	Undetectable
320	Female	25	27.25	50.29	93.6	7.44	Undetectable		NI320	Female	26	Undetectable
321	Female	40	8.71	46.53	197.7	3.89	Undetectable		NI321	Female	32	Undetectable
322	Female	53	Undetectable	19.75	318.3	Undetectable	Undetectable		NI322	Male	31	Undetectable
323	Female	27	28.62	NA	NA	NA	NA		NI323	Female	26	Undetectable
324	Female	27	Undetectable	69.69	969.1	NA	NA		NI324	Female	53	Undetectable
325	Male	55	11.75	20.26	471	6.53	1024		NI325	Female	33	Undetectable
326	Male	32	NA	39.09	162	NA	NA		NI326	Female	21	Undetectable
327	Male	25	Undetectable	NA	NA	NA	NA		NI327	Female	28	Undetectable
328	Female	23	8.91	90.94	65.6	NA	NA		NI328	Female	50	Undetectable
329	Male	58	Undetectable	2.41	Undetectable	NA	NA		NI329	Female	22	Undetectable
330	Male	24	Undetectable	5.44	Undetectable	NA	NA		NI330	Female	40	Undetectable
331	Female	25	3.7	NA	NA	NA	NA		NI331	Female	25	Undetectable
332	Female	39	Undetectable	7.8	92.33	1.9	Undetectable		NI332	Female	48	Undetectable
333	Female	49	1.71	83.79	147.7	9.65	193.8		NI333	Female	46	Undetectable
334	Female	33	3.05	52.91	225.5	14.45	31.92		NI334	Female	28	Undetectable
335	Female	25	Undetectable	18.68	63.66	1.91	Undetectable		NI335	Male	34	Undetectable
336	Female	41	8.15	46.75	46.75	6.4	28.63		NI336	Female	25	Undetectable
337	Female	33	Undetectable	7.34	203.7	6.38	Undetectable		NI337	Female	37	Undetectable
338	Female	47	Undetectable	12.45	38.68	3.73	Undetectable		NI338	Female	28	Undetectable
339	Male	31	Undetectable	NA	NA	NA	NA		NI339	Female	37	Undetectable
340	Female	48	2.08	7.99	14.79	4.45	Undetectable		NI340	Female	38	Undetectable
341	Female	30	10	27.84	49.57	10.93	Undetectable		NI341	Female	31	Undetectable
342	Female	26	32.1	49.08	204	9.59	29.94		NI342	Female	23	Undetectable
343	Female	24	132.51	NA	NA	12.73	Undetectable		NI343	Female	49	Undetectable
344	Female	25	1.86	93.39	36.71	NA	NA		NI344	Male	33	Undetectable
345	Female	53	35.54	29.99	40.89	10.77	12		NI345	Male	43	Undetectable
346	Male	57	1.13	16.79	14.85	1.37	Undetectable		NI346	Female	27	Undetectable
347	Female	57	2.28	17.84	55.79	6.53	Undetectable		NI347	Female	47	Undetectable
348	Male	27	4.81	68.53	105.2	NA	NA		NI348	Female	32	Undetectable
349	Male	42	Undetectable	4.88	40.12	Undetectable	Undetectable		NI349	Male	46	Undetectable
350	Male	25	Undetectable	4.18	12.25	NA	NA		NI350	Female	28	Undetectable
351	Male	28	1.45	NA	NA	NA	NA		NI351	Male	41	Undetectable
352	Male	45	1.19	347.98	131.1	40	62.44		NI352	Female	29	Undetectable
353	Female	42	Undetectable	5.83	Undetectable	6.36	Undetectable		NI353	Female	39	Undetectable
354	Male	35	11.38	71.27	27.89	3.57	Undetectable		NI354	Male	32	Undetectable
355	Male	37	8.05	NA	NA	3.08	Undetectable		NI355	Female	42	Undetectable
356	Female	43	Undetectable	Undetectable	Undetectable	Undetectable	Undetectable		NI356	Female	27	Undetectable
357	Female	28	57.02	63.78	420.2	3.35	7.625		NI357	Male	25	Undetectable
358	Male	33	5.28	NA	NA	5.01	Undetectable		NI358	Male	43	Undetectable
359	Female	43	2.6	44.97	124	1.96	83.14		NI359	Female	26	Undetectable
360	Female	30	2.18	23.94	203.2	NA	NA		NI360	Male	27	Undetectable
361	Female	32	Undetectable	23.82	52.95	NA	NA		NI361	Female	42	Undetectable
362	Female	50	Undetectable	4.46	7.93	1.2	Undetectable		NI362	Male	34	Undetectable
363	Female	35	2.24	46.03	26.31	3.42	Undetectable		NI363	Female	33	Undetectable
364	Female	42	Undetectable	NA	NA	NA	NA		NI364	Female	32	Undetectable
365	Female	46	1.57	28.9	53.57	18.8	4.008		NI365	Female	29	Undetectable
366	Female	28	Undetectable	3.93	7.4	NA	NA		NI366	Female	54	Undetectable
367	Female	26	66.81	NA	NA	NA	NA		NI367	Female	35	Undetectable
368	Female	30	5.22	11.35	103.5	NA	NA		NI368	Female	40	Undetectable
369	Male	36	17.24	28.44	25.54	NA	NA		NI369	Female	30	Undetectable
370	Male	43	7.69	23.59	109.7	3.01	5.558		NI370	Male	27	Undetectable
371	Male	30	1.67	44.07	4.04	NA	NA		NI371	Female	27	Undetectable
372	Female	26	Undetectable	12.83	21.05	7.03	53.49		NI372	Female	32	Undetectable
373	Female	53	3.56	115.24	662.1	1.68	21.89		NI373	Male	27	Undetectable
374	Male	35	Undetectable	163.03	318.9	NA	NA		NI374	Female	24	Undetectable
375	Female	40	3.57	10.01	74.96	Undetectable	Undetectable		NI375	Male	31	Undetectable
376	Male	27	1.03	NA	NA	NA	NA		NI376	Female	36	Undetectable
377	Female	33	1.08	35.64	265.2	NA	NA		NI377	Female	31	Undetectable
378	Male	28	3.85	74.45	71.68	NA	NA		NI378	Female	41	Undetectable
379	Female	50	Undetectable	7.92	907.1	4.22	103.9		NI379	Female	47	Undetectable
380	Female	45	8.21	4.27	31.63	1.14	Undetectable		NI380	Female	45	Undetectable
381	Female	30	12.01	NA	NA	NA	NA		NI381	Male	39	Undetectable
382	Female	39	6.3	42.27	149.2	3.24	Undetectable		NI382	Female	33	Undetectable
383	Female	25	Undetectable	16.81	69.72	NA	NA		NI383	Male	33	Undetectable
384	Female	39	1.35	1.79	Undetectable	Undetectable	7.191		NI384	Male	24	Undetectable
385	Female	26	1.61	NA	NA	NA	NA		NI385	Female	39	Undetectable
386	Male	44	Undetectable	11.85	42.93	NA	NA		NI386	Male	25	Undetectable
387	Male	30	5.87	178.87	461.1	27.44	13.76		NI387	Male	22	Undetectable
388	Female	27	2.36	NA	NA	NA	NA		NI388	Male	31	Undetectable
389	Male	30	Undetectable	40.43	11.71	NA	NA		NI389	Female	23	Undetectable
390	Female	26	Undetectable	11.96	42.36	Undetectable	Undetectable		NI390	Female	34	Undetectable
391	Male	32	Undetectable	101.57	50.2	NA	NA		NI391	Female	57	Undetectable
392	Female	23	1.83	8.14	30.61	NA	NA		NI392	Female	49	Undetectable
393	Female	39	12.83	21.03	113.9	4.1	Undetectable		NI393	Female	30	Undetectable
394	Female	51	1.34	14.95	56.27	NA	NA		NI394	Female	30	Undetectable
395	Male	35	1.15	67.93	32.93	2.58	Undetectable		NI395	Female	29	Undetectable
396	Female	26	Undetectable	NA	NA	NA	NA		NI396	Female	28	Undetectable
397	Female	37	Undetectable	36.7	38.76	11.75	Undetectable		NI397	Female	28	Undetectable
398	Female	31	10.34	86.97	160.9	5.89	Undetectable		NI398	Female	27	Undetectable
399	Female	54	13.43	12.17	13.64	3.19	Undetectable		NI399	Female	42	Undetectable
400	Male	43	Undetectable	13.96	5.84	NA	NA		NI400	Male	42	Undetectable
401	Female	27	72.37	190.14	48.04	20.61	137.4		NI401	Female	32	Undetectable
402	Female	26	29.72	56.72	42.18	23.27	92.44		NI402	Female	36	Undetectable
403	Female	37	Undetectable	7.09	101.5	NA	NA		NI403	Female	21	Undetectable
404	Female	30	4.73	58.43	16.83	NA	NA		NI404	Female	34	Undetectable
405	Male	40	Undetectable	38.93	77.27	NA	NA		NI405	Female	28	Undetectable
406	Female	42	Undetectable	1.46	5.61	NA	NA		NI406	Female	31	Undetectable
407	Female	32	51.36	69.57	396.7	3.63	Undetectable		NI407	Female	41	Undetectable
408	Male	38	7.66	92.24	58.21	1.09	Undetectable		NI408	Male	39	Undetectable
409	Female	32	3.64	NA	NA	180.04	17.41		NI409	Male	49	Undetectable
410	Female	22	36.3	257.96	549.5	60.27	113.8		NI410	Female	22	Undetectable
411	Male	30	Undetectable	NA	NA	NA	NA		NI411	Female	54	Undetectable
412	Female	25	5.01	157.15	84.95	NA	NA		NI412	Female	27	Undetectable
413	Female	30	1.96	11.7	Undetectable	NA	NA		NI413	Male	55	Undetectable
414	Female	44	1.03	7.65	77.23	92.65	10.4		NI414	Female	43	Undetectable
415	Female	37	4.58	121.85	9.35	5.23	Undetectable		NI415	Male	36	Undetectable
416	Female	27	1.41	NA	NA	NA	NA		NI416	Female	24	Undetectable
417	Female	25	35.28	NA	NA	NA	NA		NI417	Female	36	Undetectable
418	Female	40	205.64	139.13	29.7	6.04	Undetectable		NI418	Female	40	Undetectable
419	Male	33	Undetectable	1.06	Undetectable	Undetectable	Undetectable		NI419	Female	25	Undetectable
420	Male	27	NA	312.45	63.85	40.01	6.677		NI420	Female	30	Undetectable
421	Female	28	8.64	NA	NA	NA	NA		NI421	Male	28	Undetectable
422	Female	32	4.47	NA	NA	4.51	Undetectable		NI422	Female	36	Undetectable
423	Female	24	Undetectable	28.12	17.32	1.85	17.58		NI423	Male	32	Undetectable
424	Male	31	4.08	NA	NA	NA	NA		NI424	Male	33	Undetectable
425	Male	41	2.06	NA	NA	NA	NA		NI425	Male	25	Undetectable
426	Male	54	Undetectable	5.44	11.32	NA	NA		NI426	Male	42	Undetectable
427	Female	28	8.22	NA	NA	NA	NA		NI427	Female	53	Undetectable
428	Female	34	115.02	268.51	338.6	NA	NA		NI428	Female	35	Undetectable
429	Female	42	NA	Undetectable	Undetectable	Undetectable	Undetectable		NI429	Female	51	Undetectable
430	Female	37	4.68	5.84	21.12	Undetectable	Undetectable		NI430	Female	33	Undetectable
431	Female	44	14.78	102.02	85.31	NA	NA		NI431	Female	41	Undetectable
432	Female	34	Undetectable	5.67	16.3	NA	NA		NI432	Female	30	Undetectable
433	Female	30	43.27	316.36	162.1	10.8	12.24		NI433	Male	30	Undetectable
434	Female	22	Undetectable	Undetectable	Undetectable	Undetectable	Undetectable		NI434	Female	25	Undetectable
435	Male	59	Undetectable	NA	NA	Undetectable	Undetectable		NI435	Female	41	Undetectable
436	Female	28	12.2	233.56	782.2	NA	NA		NI436	Female	22	Undetectable
437	Female	31	Undetectable	47.6	134.6	NA	NA		NI437	Male	33	Undetectable
438	Male	56	NA	40.28	41.46	2.18	8.223		NI438	Female	45	Undetectable
439	Male	33	1.42	NA	NA	4.55	Undetectable		NI439	Female	38	Undetectable
440	Male	29	7.16	59.61	147.4	6.83	Undetectable		NI440	Female	31	Undetectable
441	Female	29	Undetectable	Undetectable	Undetectable	Undetectable	Undetectable		NI441	Male	45	Undetectable
442	Female	36	71.35	65.48	69.42	20.31	718.5		NI442	Female	39	Undetectable
443	Male	30	Undetectable	12.6	124.9	NA	NA		NI443	Female	35	Undetectable
444	Male	39	Undetectable	NA	NA	NA	NA		NI444	Male	36	Undetectable
445	Male	39	2.9	4.52	4.77	Undetectable	Undetectable		NI445	Female	39	Undetectable
446	Male	43	17.74	113.16	150.6	NA	NA		NI446	Male	59	Undetectable
447	Female	31	4.17	35.28	55.24	NA	NA		NI447	Female	56	Undetectable
448	Female	36	33.33	13.87	9.26	2.62	Undetectable		NI448	Female	25	Undetectable
449	Female	38	6.89	32.71	672.2	6.85	254.3		NI449	Male	40	Undetectable
450	Female	34	53.57	34.73	23.83	67.68	13.09		NI450	Male	33	Undetectable
451	Female	42	8.18	NA	NA	19.61	19.22		NI451	Female	40	Undetectable
452	Female	36	Undetectable	21.68	36.33	NA	NA		NI452	Female	27	Undetectable
453	Female	37	5.43	22.65	59.03	2.75	Undetectable		NI453	Female	24	Undetectable
454	Female	39	Undetectable	82.06	10.69	7.34	Undetectable		NI454	Female	35	Undetectable
455	Female	25	Undetectable	7.04	27.06	12.59	Undetectable		NI455	Female	26	Undetectable
456	Female	52	27.89	351.28	119.8	29.73	12.8		NI456	Female	23	Undetectable
457	Female	29	Undetectable	NA	NA	NA	NA		NI457	Female	32	Undetectable
458	Female	51	Undetectable	18.46	152.2	2.45	Undetectable		NI458	Male	51	Undetectable
459	Male	43	6.09	39.36	36.73	6.56	Undetectable		NI459	Male	31	Undetectable
460	Female	31	Undetectable	18.11	182.3	Undetectable	Undetectable		NI460	Male	38	Undetectable
461	Male	48	Undetectable	23.24	15.89	NA	NA		NI461	Male	24	Undetectable
462	Female	47	Undetectable	24.62	56.71	NA	NA		NI462	Female	31	Undetectable
463	Female	32	Undetectable	10.78	287.2	Undetectable	25.54		NI463	Female	26	Undetectable
464	Male	31	4.3	110.69	83.28	NA	NA		NI464	Female	30	Undetectable
465	Female	27	Undetectable	127.53	185.3	3.6	Undetectable		NI465	Female	36	Undetectable
466	Male	33	Undetectable	NA	NA	NA	NA		NI466	Female	36	Undetectable
467	Female	47	Undetectable	NA	NA	1.09	87.87		NI467	Female	26	Undetectable
468	Female	26	5.26	4.43	9.32	1.34	Undetectable		NI468	Male	29	Undetectable
469	Female	25	Undetectable	95.42	143.9	10.04	Undetectable		NI469	Male	41	Undetectable
470	Female	33	Undetectable	NA	NA	NA	NA		NI470	Female	48	Undetectable
471	Female	25	Undetectable	NA	NA	NA	NA		NI471	Male	53	Undetectable
472	Female	48	5.46	6	26.1	1.35	13.64		NI472	Male	30	Undetectable
473	Female	34	Undetectable	NA	NA	NA	NA		NI473	Female	27	Undetectable
474	Female	54	Undetectable	1.47	8.05	Undetectable	Undetectable		NI474	Female	27	Undetectable
475	Female	27	32.47	37.24	73.01	3.01	Undetectable		NI475	Female	46	Undetectable
476	Female	27	Undetectable	NA	NA	NA	NA		NI476	Female	32	Undetectable
477	Male	58	1.28	65.77	475.9	1.83	10.22		NI477	Female	31	Undetectable
478	Female	40	Undetectable	NA	NA	NA	NA		NI478	Male	56	Undetectable
479	Female	33	Undetectable	22.17	18.63	3.67	Undetectable		NI479	Female	32	Undetectable
480	Female	43	5.28	134.67	26.49	11.91	361.2		NI480	Female	25	Undetectable
481	Female	40	1.16	103.16	89.17	6.62	4.481		NI481	Male	32	Undetectable
482	Female	43	14.39	221	438.8	15.82	168.1		NI482	Female	42	Undetectable
483	Female	24	Undetectable	26.4	7.85	NA	NA		NI483	Male	25	Undetectable
484	Female	28	8	17.83	58.1	7.44	340.1		NI484	Female	35	Undetectable
485	Female	32	Undetectable	Undetectable	Undetectable	Undetectable	Undetectable		NI485	Female	26	Undetectable
486	Female	41	132.69	294.71	369.6	NA	NA		NI486	Female	27	Undetectable
487	Male	44	5.41	NA	NA	NA	NA		NI487	Male	45	Undetectable
488	Male	33	1.17	NA	NA	1.6	Undetectable		NI488	Female	26	Undetectable
489	Female	22	Undetectable	NA	NA	NA	NA		NI489	Male	23	Undetectable
490	Female	24	40.2	69.13	55.72	12.37	Undetectable		NI490	Male	27	Undetectable
491	Female	48	Undetectable	3.8	15.72	4.32	Undetectable		NI491	Female	20	Undetectable
492	Female	22	39.01	32.58	20.03	1.5	Undetectable		NI492	Female	25	Undetectable
493	Male	45	Undetectable	NA	NA	Undetectable	Undetectable		NI493	Male	29	Undetectable
494	Female	22	Undetectable	NA	NA	11.18	Undetectable		NI494	Female	27	Undetectable
495	Female	59	Undetectable	124.94	402.6	4.48	Undetectable		NI495	Female	23	Undetectable
496	Female	46	Undetectable	41.34	123.2	1.9	30.88		NI496	Female	27	Undetectable
497	Female	35	Undetectable	28.07	12.84	NA	NA		NI497	Male	39	Undetectable
498	Female	23	Undetectable	23.66	49.01	NA	NA		NI498	Male	27	Undetectable
499	Female	43	12	21.48	10.24	3.09	Undetectable		NI499	Male	26	Undetectable
500	Female	38	2.99	60.46	11.27	4.4	5.511		NI500	Male	25	Undetectable
501	Female	36	1.49	21.12	95.11	18.41	Undetectable		NI501	Female	28	Undetectable
502	Male	46	Undetectable	40.28	76.45	NA	NA		NI502	Male	31	Undetectable
503	Female	39	1.34	14.39	31.89	1.16	Undetectable		NI503	Male	35	Undetectable
504	Female	31	1.02	NA	NA	NA	NA		NI504	Female	24	Undetectable
505	Female	23	1.27	4.47	163.2	4.03	Undetectable		NI505	Male	27	Undetectable
506	Female	28	2.35	82.23	179.8	16.45	Undetectable		NI506	Male	33	Undetectable
507	Female	50	2.25	30.73	18	1.44	Undetectable		NI507	Female	24	Undetectable
508	Female	21	1.01	15.37	180.3	NA	NA		NI508	Female	42	Undetectable
509	Male	39	Undetectable	8.71	14.17	Undetectable	Undetectable		NI509	Female	45	Undetectable
510	Male	22	5.54	26.7	22.54	6.46	Undetectable		NI510	Female	26	Undetectable
511	Male	41	1.42	19.52	294.1	NA	NA		NI511	Male	39	Undetectable
512	Female	32	4.07	93.57	45.31	28.81	Undetectable		NI512	Female	23	Undetectable
513	Female	39	4.23	35.58	43.73	11.16	7.758		NI513	Female	34	Undetectable
514	Male	27	5.28	242.09	534.8	NA	NA		NI514	Male	28	Undetectable
515	Female	23	Undetectable	296.34	27.37	9.38	54.06		NI515	Female	47	Undetectable
516	Female	27	Undetectable	7.36	24.92	Undetectable	Undetectable		NI516	Female	47	Undetectable
517	Female	44	Undetectable	5.05	18.45	1.4	Undetectable		NI517	Female	25	Undetectable
518	Female	35	Undetectable	NA	NA	NA	NA		NI518	Female	24	Undetectable
519	Male	30	3.77	19.43	35.98	NA	NA		NI519	Male	26	Undetectable
520	Male	25	3.96	NA	NA	NA	NA		NI520	Male	24	Undetectable
521	Female	33	2.61	2.98	Undetectable	NA	NA		NI521	Female	30	Undetectable
522	Male	56	Undetectable	NA	NA	NA	NA		NI522	Male	38	Undetectable
523	Male	46	3.9	10.5	16.71	2.32	Undetectable		NI523	Female	34	Undetectable
524	Female	27	7.14	345.12	35.04	34.13	Undetectable		NI524	Male	24	Undetectable
525	Female	31	5.97	18.03	17.66	NA	NA		NI525	Male	39	Undetectable
526	Female	39	Undetectable	22.77	16.59	15.63	Undetectable		NI526	Male	30	Undetectable
527	Female	39	2.09	46.24	40.88	21.95	Undetectable		NI527	Female	25	Undetectable
528	Male	34	36.91	128.68	49.2	4.44	Undetectable		NI528	Female	27	Undetectable
529	Female	23	NA	137.67	369.4	11.88	Undetectable		NI529	Male	49	Undetectable
530	Female	31	9.63	268.75	101	15.66	9.105		NI530	Female	38	Undetectable
531	Female	23	6.91	12.34	29.66	5.86	82.9		NI531	Female	24	Undetectable
532	Female	34	20.93	77.47	49.97	24.7	Undetectable		NI532	Female	46	Undetectable
533	Female	46	Undetectable	23.57	39.6	1.1	Undetectable		NI533	Male	48	Undetectable
534	Female	47	1.91	12.4	474.1	4.54	Undetectable		NI534	Male	29	Undetectable
535	Male	24	Undetectable	132.21	75.98	17.03	Undetectable		NI535	Male	24	Undetectable
536	Male	43	1.04	52.5	92.63	NA	NA		NI536	Female	29	Undetectable
537	Female	35	112.08	531.58	409.6	59.27	Undetectable		NI537	Male	32	Undetectable
538	Female	50	16.34	84.78	423.3	52.85	41.48		NI538	Female	23	Undetectable
539	Female	31	7.05	NA	NA	NA	NA		NI539	Female	28	Undetectable
540	Female	37	Undetectable	7.61	8.7	3.95	Undetectable		NI540	Female	36	Undetectable
541	Female	32	4.31	154.84	43.54	8.44	Undetectable		NI541	Male	25	Undetectable
542	Female	31	2.43	27.55	34.58	1.9	Undetectable		NI542	Male	34	Undetectable
543	Female	42	7.21	10.39	17.93	NA	NA		NI543	Female	26	Undetectable
544	Female	49	11.24	79.99	9.58	NA	NA		NI544	Male	24	Undetectable
545	Female	24	2.2	84.31	71.25	NA	NA		NI545	Female	27	Undetectable
546	Female	40	Undetectable	2.68	23.57	1.47	5.171		NI546	Female	26	Undetectable
547	Female	49	1.55	57.52	554	1.06	79.18		NI547	Male	54	Undetectable
548	Female	45	Undetectable	69.29	62.47	12.42	Undetectable		NI548	Female	25	Undetectable
549	Female	35	9.66	NA	NA	23.99	15.2		NI549	Male	49	Undetectable
550	Female	59	Undetectable	20.17	25.85	2.72	Undetectable		NI550	Female	22	Undetectable
551	Male	22	Undetectable	3.15	Undetectable	Undetectable	63.43		NI551	Male	28	Undetectable
552	Female	36	3.69	26.01	Undetectable	NA	NA		NI552	Male	24	Undetectable
553	Male	35	25.59	63.46	33.44	8.47	Undetectable		NI553	Male	25	Undetectable
554	Female	47	2.7	49.9	11.95	3.39	Undetectable		NI554	Female	31	Undetectable
555	Female	53	1.2	84.56	76.74	Undetectable	Undetectable		NI555	Female	23	Undetectable
556	Male	22	65.39	172.55	180.9	NA	NA		NI556	Male	50	Undetectable
557	Male	33	1.1	14.11	6.23	2.67	Undetectable		NI557	Male	27	Undetectable
558	Female	48	Undetectable	38.17	219.2	NA	NA		NI558	Female	32	Undetectable
559	Female	28	7.48	NA	NA	NA	NA		NI559	Female	30	Undetectable
560	Female	26	51.06	NA	NA	NA	NA		NI560	Female	58	Undetectable
561	Female	48	20.36	48.96	50.11	8.22	Undetectable		NI561	Male	27	Undetectable
562	Female	30	3.34	46.31	39.68	1.5	Undetectable		NI562	Male	43	Undetectable
563	Male	35	Undetectable	74.75	404.3	5.83	Undetectable		NI563	Male	43	Undetectable
564	Female	38	4.21	NA	NA	NA	NA		NI564	Male	33	Undetectable
565	Female	32	5.51	36.44	145	4.48	Undetectable		NI565	Male	35	Undetectable
566	Male	50	5.78	29.82	19.06	Undetectable	Undetectable		NI566	Female	23	Undetectable
567	Female	48	5.83	12.45	36.96	6.49	Undetectable		NI567	Female	25	Undetectable
568	Male	38	6.11	NA	NA	7.06	18.61		NI568	Male	59	Undetectable
569	Female	30	58.25	NA	NA	13.07	33.11		NI569	Male	59	Undetectable
570	Male	25	68.69	NA	NA	NA	NA		NI570	Male	24	Undetectable
571	Male	49	Undetectable	11.53	11.34	5.38	Undetectable		NI571	Female	25	Undetectable
572	Male	43	Undetectable	2.86	16.85	NA	NA
573	Male	31	8.5	84.64	928.2	4.29	4.656
574	Female	30	4.5	152.88	171.5	18.32	72.43
575	Male	55	Undetectable	54.18	95.23	7.85	10.7
576	Female	42	7.37	99.19	883.2	7.5	128
577	Female	46	Undetectable	38.95	14.98	5.39	Undetectable
578	Male	52	Undetectable	Undetectable	Undetectable	Undetectable	Undetectable
579	Female	30	44.96	206.5	44.12	31.5	Undetectable
580	Male	49	1.05	NA	NA	NA	NA
581	Male	27	3.24	NA	NA	NA	NA
582	Female	33	Undetectable	20.57	69.63	92.74	23.53
583	Male	29	Undetectable	NA	NA	NA	NA
584	Male	48	Undetectable	5.14	37.58	4.16	46.56
585	Male	34	1.7	20.87	13.36	4.73	Undetectable
586	Female	37	Undetectable	25.03	9.52	NA	NA
587	Female	37	Undetectable	78.79	144.3	26.48	Undetectable
588	Female	39	Undetectable	42.67	164	NA	NA
589	Female	26	1.76	6.78	7.12	4.08	Undetectable
590	Female	42	Undetectable	Undetectable	6.78	NA	NA
591	Female	34	2.38	40.03	19.85	8.59	Undetectable
592	Female	28	Undetectable	61.85	106.5	NA	NA
593	Female	35	Undetectable	NA	NA	NA	NA
594	Female	41	NA	39.94	21.51	5.52	Undetectable
595	Male	37	16.8	24.07	31.87	1.95	Undetectable
596	Female	27	1.09	NA	NA	NA	NA
597	Male	37	Undetectable	169.55	71.51	3.64	84.02
598	Male	53	Undetectable	NA	NA	NA	NA
599	Male	38	Undetectable	NA	NA	NA	NA
600	Female	53	229.27	321.88	203.9	136.56	108.2
601	Female	46	Undetectable	Undetectable	Undetectable	Undetectable	Undetectable
602	Female	42	Undetectable	516.84	140.6	NA	NA
603	Female	53	Undetectable	10.34	Undetectable	1.96	Undetectable
604	Male	33	2.12	NA	NA	NA	NA
605	Female	47	Undetectable	49.14	209.4	74.66	20.35
606	Female	28	6.53	NA	NA	NA	NA
607	Female	34	Undetectable	NA	NA	NA	NA
608	Female	45	4.44	41.88	70.34	14.08	58.77
609	Female	28	8.54	34.58	167.3	3.66	Undetectable
610	Female	26	5.9	12.56	201.2	7.77	Undetectable
611	Male	38	5.95	29.23	23.55	5.64	Undetectable
612	Female	33	1.1	194.23	461.8	9.97	170.3
613	Female	39	17.71	13.54	22.05	1.75	Undetectable
614	Male	39	Undetectable	NA	NA	NA	NA
615	Female	32	2.13	180.1	24.57	3.22	Undetectable
616	Male	57	1.29	243.64	23.56	16.3	Undetectable
617	Female	58	Undetectable	NA	NA	NA	NA
618	Male	30	Undetectable	16.17	459.5	NA	NA
619	Female	42	4.69	345.91	84.64	NA	NA
620	Female	28	4.03	8.49	51.61	1.88	Undetectable
621	Male	39	Undetectable	NA	NA	NA	NA
622	Female	41	77.83	565.96	1024	104.09	11.44
623	Female	40	Undetectable	5.31	14.84	NA	NA
624	Male	25	Undetectable	3.53	558.3	NA	NA
625	Female	24	Undetectable	NA	NA	NA	NA
626	Female	42	Undetectable	8.03	Undetectable	20.72	Undetectable
627	Male	39	27.53	300.49	97.94	17.46	96.72
628	Female	35	89.28	231.42	68.99	64.1	Undetectable
629	Female	32	4.29	54.16	314.3	6.46	799.9
630	Female	34	Undetectable	NA	NA	1.07	10.01
631	Male	26	20.03	47.16	77.33	6.73	Undetectable
632	Male	37	20.28	42.23	32.02	6.09	Undetectable
633	Female	24	8.32	NA	NA	NA	NA
634	Male	55	Undetectable	143.41	222.6	3.63	44.79
635	Female	34	1.27	25.99	27.88	Undetectable	Undetectable
636	Female	33	7.31	NA	NA	378.65	91.19
637	Female	26	2.9	NA	NA	NA	NA
638	Female	26	NA	78.26	209.9	NA	NA
639	Female	43	7.39	NA	NA	NA	NA
640	Female	50	Undetectable	7.25	34.48	NA	NA
641	Male	45	Undetectable	2.45	10.23	2.43	74.9
642	Female	30	Undetectable	NA	NA	22	140.6
643	Female	27	30.54	28.72	804.5	3.25	Undetectable
644	Female	48	Undetectable	68.5	87.53	NA	NA
645	Female	41	Undetectable	23.49	Undetectable	Undetectable	Undetectable
646	Female	41	Undetectable	6.93	Undetectable	Undetectable	Undetectable
647	Female	27	19.16	NA	NA	NA	NA
648	Female	43	54.34	NA	NA	NA	NA
649	Female	47	NA	67.07	480.4	18.73	579.9
650	Female	27	Undetectable	22.76	31.16	1.53	Undetectable
651	Male	28	2.67	84.53	63.88	2.64	Undetectable
652	Female	31	Undetectable	8	24.97	1.73	Undetectable
653	Male	57	Undetectable	3.82	41.66	Undetectable	Undetectable
654	Male	39	15.48	29.36	301.4	2.04	Undetectable
655	Male	31	10.33	30.93	156.2	173.45	406.3
656	Female	35	2.29	5.39	360.2	Undetectable	159.9
657	Male	34	Undetectable	188.04	1024	5.19	37.52
658	Male	31	15.52	74.15	87.1	16.44	Undetectable
659	Male	40	3.13	16.74	52.84	6.15	Undetectable
660	Male	37	10.79	54.14	278.4	19.12	Undetectable
661	Female	42	4.86	40.35	599.7	NA	NA
662	Female	26	30.92	62.52	129.4	NA	NA
663	Male	31	8.13	435.91	699.2	NA	NA
664	Female	44	Undetectable	1.06	8.52	Undetectable	Undetectable
665	Female	31	Undetectable	4.4	59.46	Undetectable	Undetectable
666	Female	44	Undetectable	37.02	75.68	7.36	Undetectable
667	Male	36	5.46	NA	NA	NA	NA
668	Male	24	10.36	77.45	18.61	5.03	Undetectable
669	Female	43	Undetectable	8.55	12.41	Undetectable	Undetectable
670	Male	38	5.58	49.34	120.3	5.34	7.694
671	Female	37	Undetectable	4.63	28.95	NA	NA
672	Female	56	2.28	NA	NA	NA	NA
673	Male	28	1.71	30.25	60.38	NA	NA
674	Male	44	5.95	119.47	10.22	4.15	Undetectable
675	Female	25	8.77	NA	NA	NA	NA
676	Male	31	5.62	3.14	15	Undetectable	Undetectable
677	Female	31	25.69	NA	NA	6.05	Undetectable
678	Female	25	5.29	12.11	13.69	NA	NA
679	Female	44	4.06	12.76	20.12	7.37	Undetectable
680	Female	29	85.14	NA	NA	NA	NA
681	Female	26	1.88	63.94	91.3	NA	NA
682	Female	26	39.72	NA	NA	1.99	65.54
683	Male	46	Undetectable	10.51	607.5	1.06	Undetectable
684	Female	32	6.73	34.84	98.85	4.8	7.5
685	Female	31	Undetectable	94.82	444.5	NA	NA
686	Female	24	8.96	53.24	60.56	1.22	Undetectable
687	Female	31	Undetectable	240.82	12.84	140.65	Undetectable
688	Female	35	3.25	39.8	14.61	6.27	39.7
689	Female	30	14.86	36.82	53.34	15.14	9.474
690	Male	43	Undetectable	38.78	70.75	2.86	43.57
691	Female	44	5.34	62.77	64.39	9.96	18.8
692	Female	35	12.16	51.92	122.8	NA	NA
693	Female	27	4.86	43.63	51.46	NA	NA
694	Female	33	1.68	244.07	81.8	NA	NA
695	Female	42	1.05	84.86	40.89	8.2	29.94
696	Female	48	Undetectable	13.05	10.21	7.09	Undetectable
697	Male	49	3.95	NA	NA	NA	NA
698	Female	44	3.62	56.46	138.6	2.61	18.78
699	Female	38	Undetectable	64.46	34.63	NA	NA
700	Female	40	3.02	12.68	9.02	NA	NA
701	Female	28	4.66	49.23	67	11.82	46.4
702	Female	33	Undetectable	66.21	55.47	1.72	Undetectable
703	Female	24	Undetectable	32.54	89.65	NA	NA
704	Female	32	4.87	9	4.9	NA	NA
705	Female	25	38.54	170.12	143.9	10.18	37.87
706	Male	56	Undetectable	Undetectable	Undetectable	NA	NA
707	Female	23	1.43	5.34	40.27	2.84	Undetectable
708	Male	25	16.43	181.28	376.9	NA	NA
709	Female	31	1.39	NA	NA	NA	NA
710	Female	23	41.12	NA	NA	NA	NA
711	Female	25	Undetectable	1.58	34.2	NA	NA
712	Male	45	Undetectable	5.8	8.762	11.2	21.77
713	Male	40	Undetectable	NA	NA	NA	NA
714	Female	33	Undetectable	26.74	304.6	1.22	Undetectable
715	Male	43	Undetectable	17.13	48.92	6.19	Undetectable
716	Female	39	Undetectable	1.32	Undetectable	1.9	Undetectable
717	Female	29	Undetectable	3.62	Undetectable	1.38	32.82
718	Male	36	4.07	225.76	1024	5.56	Undetectable
719	Male	33	Undetectable	Undetectable	16	Undetectable	23.44
720	Male	40	Undetectable	NA	NA	NA	NA
721	Male	25	Undetectable	58.57	56.57	4.53	Undetectable
722	Female	40	Undetectable	5.95	Undetectable	NA	NA
723	Female	38	1.65	36.92	8.49	NA	NA
724	Female	35	5.2	102.84	72.34	NA	NA
725	Female	43	NA	2.14	Undetectable	1.08	Undetectable
726	Female	29	4.19	11.36	15.15	26.66	Undetectable
727	Male	36	Undetectable	43.53	69.42	NA	NA
728	Male	28	14.59	20.58	20.94	4.22	Undetectable
729	Female	27	Undetectable	NA	NA	NA	NA
730	Female	51	Undetectable	Undetectable	Undetectable	5.51	51.61
731	Female	37	7	56.95	35.22	NA	NA
732	Female	27	Undetectable	18.96	347.3	Undetectable	Undetectable
733	Female	35	3.47	11.73	39.64	1.8	Undetectable
734	Female	26	7.41	18.24	30.28	NA	NA
735	Female	32	Undetectable	NA	NA	NA	NA
736	Female	57	4.12	9.78	Undetectable	1.76	Undetectable
737	Male	32	1.48	NA	NA	3.04	Undetectable
738	Female	40	NA	22.32	10.92	1.66	Undetectable
739	Female	35	1.18	13.69	35.74	NA	NA
740	Male	43	Undetectable	NA	NA	NA	NA
741	Male	39	Undetectable	3.92	67.72	1.27	14.8
742	Female	34	8.2	NA	NA	NA	NA
743	Female	32	11.93	111.64	85.51	16.83	17.14
744	Female	46	1.25	1.14	163.6	1.05	Undetectable
745	Female	54	NA	208.25	27.57	NA	NA
746	Female	39	1.26	8.74	98.21	2.2	Undetectable
747	Female	49	Undetectable	3.24	13.78	Undetectable	Undetectable
748	Female	43	Undetectable	Undetectable	Undetectable	NA	NA
749	Female	52	9.29	259.39	314.3	16.39	307.3
750	Female	33	3.45	11.6	356.1	3.26	Undetectable
751	Male	33	Undetectable	70.49	42.24	1.78	Undetectable
752	Female	45	Undetectable	4.59	11.99	NA	NA
753	Female	47	3.64	30.86	166.8	9.6	Undetectable
754	Female	24	3.03	63.15	30.56	NA	NA
755	Female	48	21.74	22.62	13.8	7.81	Undetectable
756	Female	45	8.84	16.02	27.78	1.25	Undetectable
757	Female	43	3.66	28.09	11.67	3.47	Undetectable
758	Female	41	149.61	124.54	105.6	19.78	Undetectable
759	Male	33	2.76	NA	NA	NA	NA
760	Male	32	3.82	48.3	165.9	NA	NA
761	Male	36	1.6	124.88	201.5	1.33	13.34
762	Female	36	Undetectable	NA	NA	15.83	106.4
763	Female	43	18.45	188.81	182.3	NA	NA
764	Female	31	18.39	16.37	10.66	4.89	377
765	Male	32	1.16	82.69	22.78	NA	NA
766	Male	49	1.27	12.31	Undetectable	NA	NA
767	Male	37	Undetectable	NA	NA	NA	NA
768	Male	49	Undetectable	4.03	20.95	NA	NA
769	Female	49	Undetectable	22.07	25.58	11.64	Undetectable
770	Female	43	NA	14.9	13.1	NA	NA
771	Female	27	Undetectable	85.69	312.2	13.33	151.1
772	Female	27	8.21	29.14	83.02	8.55	6.251
773	Female	36	NA	89.52	395.3	49.42	9.956
774	Female	30	Undetectable	22.23	354	NA	NA
775	Male	56	3.31	7.37	18.55	Undetectable	Undetectable
776	Female	43	5.12	NA	NA	NA	NA
777	Female	36	14.24	67.34	27.04	6.4	200.7
778	Female	44	1.86	44.55	24.85	2.79	Undetectable
779	Female	53	1.53	29.22	186.2	Undetectable	Undetectable
780	Female	22	2.76	89.16	87.93	23.82	128.1
781	Male	26	3.02	NA	NA	NA	NA
782	Female	25	Undetectable	23.84	260	NA	NA
783	Male	33	Undetectable	26.5	21.42	NA	NA
784	Male	56	2.35	70.08	247.7	9.28	58.82
785	Female	33	Undetectable	14.78	312.2	4.12	Undetectable
786	Female	25	41.15	145.99	46.38	NA	NA
787	Male	49	16.61	10.09	13.36	1.05	Undetectable
788	Male	41	Undetectable	NA	NA	NA	NA
789	Male	29	Undetectable	12.04	6.12	Undetectable	Undetectable
790	Female	42	1.04	121.01	119.8	7.75	Undetectable
791	Female	26	12.51	NA	NA	41.84	37.18
792	Male	32	3.45	NA	NA	NA	NA
793	Female	49	4.9	12.04	20.29	Undetectable	Undetectable
794	Female	31	Undetectable	14.81	129.5	NA	NA
795	Female	25	23.89	NA	NA	NA	NA
796	Female	38	15.02	36.71	86.81	3.48	Undetectable
797	Female	37	Undetectable	40.8	54.21	7.69	337.1
798	Male	32	2.46	108.68	59.44	NA	NA
799	Female	46	1.12	38.8	91.33	17.37	14.09
800	Female	32	19.65	77.91	129.9	NA	NA
801	Male	40	Undetectable	23.53	14.74	NA	NA
802	Female	33	31.45	40.2	699.1	6.62	Undetectable
803	Female	28	3.4	NA	NA	NA	NA
804	Female	51	Undetectable	11.17	74.71	NA	NA
805	Male	34	8.96	432.43	164.3	12.66	1023
806	Female	41	23.42	33.13	82.14	5.05	Undetectable
807	Female	42	Undetectable	25.97	35.87	39.23	8.107
808	Female	42	12.3	33.96	154	14.33	Undetectable
809	Male	36	NA	189.27	15.77	11.92	Undetectable
810	Female	53	Undetectable	29.28	25.29	NA	NA
811	Male	36	Undetectable	25.23	46.15	6.26	8.028
812	Male	49	Undetectable	38.85	28.98	NA	NA
813	Male	33	15.63	NA	NA	NA	NA
814	Female	52	2.44	28.21	150.5	9.7	Undetectable
815	Female	27	15.09	32.51	31.96	NA	NA
816	Female	24	Undetectable	NA	NA	NA	NA
817	Female	50	NA	248.12	1024	121.63	1024
818	Female	41	3.16	9.46	492.4	NA	NA
819	Female	38	4	11.03	79.46	NA	NA
820	Male	27	17.31	NA	NA	NA	NA
821	Female	35	Undetectable	NA	NA	4.68	Undetectable
822	Female	30	4.65	47.97	78.86	14.85	Undetectable
823	Male	29	Undetectable	11.27	67.26	1.26	Undetectable
824	Male	26	Undetectable	188.51	242.8	NA	NA
825	Female	26	Undetectable	1.78	Undetectable	NA	NA
826	Female	30	11.01	16.31	25.86	NA	NA
827	Male	33	4.76	NA	NA	NA	NA
828	Female	45	Undetectable	NA	NA	28.9	25.08
829	Female	21	Undetectable	NA	NA	NA	NA
830	Female	32	8.01	119.86	146.1	69.13	Undetectable
831	Male	38	4.98	74.15	64.73	3.65	Undetectable
832	Female	42	6.09	NA	NA	NA	NA
833	Female	42	1.46	42.29	9.97	5.01	Undetectable
834	Male	59	Undetectable	NA	NA	NA	NA
835	Female	34	Undetectable	70.89	47.24	15.07	564.4
836	Female	42	Undetectable	8.6	83.71	1.43	7.416
837	Female	38	7.21	NA	NA	NA	NA
838	Male	25	Undetectable	NA	NA	NA	NA
839	Female	22	6.12	28.43	37.85	NA	NA
840	Male	52	Undetectable	19.58	213.3	NA	NA
841	Male	55	4.49	42.44	35.12	13.47	Undetectable
842	Male	37	15.1	52.21	19.13	3.94	Undetectable
843	Female	50	Undetectable	2.85	4.06	NA	NA
844	Male	36	10	241.9	51.2	NA	NA
845	Female	41	8.29	70.88	383.8	4.56	Undetectable
846	Female	30	Undetectable	22.03	18.68	7.99	Undetectable
847	Female	58	Undetectable	167.05	135.8	NA	NA
848	Male	25	Undetectable	NA	NA	NA	NA
849	Female	31	Undetectable	235.64	217	NA	NA
850	Male	51	2.17	NA	NA	NA	NA
851	Male	56	1.22	29.16	267.6	1.88	4.864
852	Female	32	2.26	NA	NA	NA	NA
853	Female	44	2.96	66.4	126.6	39.61	122.8
854	Female	23	Undetectable	NA	NA	NA	NA
855	Male	29	Undetectable	1.12	11.4	NA	NA
856	Female	35	Undetectable	62.28	265.5	6.06	28.16
857	Male	31	Undetectable	Undetectable	10.19	1.87	77.76
858	Female	25	21.03	NA	NA	NA	NA
859	Female	42	Undetectable	8.61	8.12	Undetectable	Undetectable
860	Female	43	Undetectable	2.75	33.4	NA	NA
861	Male	39	Undetectable	13.89	52.31	NA	NA
862	Female	43	1.55	3.27	12.22	NA	NA
863	Female	30	30.41	NA	NA	9.68	12.08
864	Female	37	8.28	41.56	127.6	29.19	39.17
865	Male	33	Undetectable	71.58	34.69	NA	NA
866	Male	39	1.39	11.37	6.31	NA	NA
867	Female	27	Undetectable	15.58	35.82	8.62	8.445
868	Female	37	Undetectable	2.11	6.49	Undetectable	Undetectable
869	Male	32	Undetectable	61.23	945.7	1.43	8.409
870	Female	26	3.36	5.87	Undetectable	NA	NA
871	Female	48	1.53	60.04	446.8	4.03	Undetectable
872	Female	35	Undetectable	44.59	38.51	3.68	Undetectable
873	Male	30	1.05	NA	NA	NA	NA
874	Female	26	NA	109.06	181.7	11.45	Undetectable
875	Male	56	NA	Undetectable	Undetectable	Undetectable	Undetectable
876	Female	42	Undetectable	9.81	61.34	23.05	Undetectable
877	Female	36	1.87	6.18	56.26	NA	NA
878	Female	25	14.46	NA	NA	NA	NA
879	Female	32	24.07	103.46	10.72	NA	NA
880	Female	26	3.62	9.32	75.09	1.72	Undetectable
881	Female	27	4.35	NA	NA	NA	NA
882	Female	30	NA	18.11	104.1	51.3	1024
883	Female	51	7.72	87	30.27	1.33	Undetectable
884	Female	39	2.31	NA	NA	2.36	Undetectable
885	Female	25	5.43	NA	NA	32.12	25.39
886	Female	38	24.99	97.17	1024	18.63	Undetectable
887	Female	27	Undetectable	6.15	Undetectable	NA	NA
888	Male	41	Undetectable	1.32	Undetectable	NA	NA
889	Female	46	Undetectable	3.26	Undetectable	1.42	Undetectable
890	Female	29	1.25	13.86	61.46	5.08	Undetectable
891	Female	44	Undetectable	3.36	Undetectable	NA	NA
892	Female	27	Undetectable	16.2	59.97	NA	NA
893	Female	22	NA	44.22	580.2	2.12	16.39
894	Male	38	36.3	85.83	646.1	8.41	24.22
895	Female	31	6.05	209.79	16.48	15.53	Undetectable
896	Female	23	6.02	13.21	206.8	8.54	48.09
897	Male	28	1.18	35.8	80.97	7.93	Undetectable
898	Male	50	Undetectable	NA	NA	NA	NA
899	Female	30	Undetectable	119.24	48.34	4.58	4.889
900	Male	38	NA	3.9	5.31	Undetectable	Undetectable
901	Female	40	1.71	10.69	206.9	1.54	Undetectable
902	Female	46	Undetectable	2.95	51.99	Undetectable	Undetectable
903	Female	33	5.81	198.65	65.77	NA	NA
904	Female	30	8	33.08	56.04	2.3	Undetectable
905	Female	37	Undetectable	NA	NA	NA	NA
906	Female	49	16.84	NA	NA	NA	NA
907	Male	41	4.47	NA	NA	NA	NA
908	Female	52	1.04	40.95	21.31	1.77	Undetectable
909	Female	24	Undetectable	NA	NA	3.23	23.82
910	Male	55	Undetectable	1.87	7.15	Undetectable	Undetectable
911	Female	38	3.06	79.46	36.96	2.89	Undetectable
912	Female	24	Undetectable	24.84	91.16	NA	NA
913	Female	30	2.39	38.56	36.11	NA	NA
914	Female	24	2.34	27.48	29.07	105.51	60.95
915	Female	38	Undetectable	Undetectable	Undetectable	Undetectable	Undetectable
916	Female	32	89.04	83.43	14.95	NA	NA
917	Male	37	Undetectable	NA	NA	NA	NA
918	Female	29	8.26	7.89	Undetectable	15.1	202.8
919	Male	42	NA	184.34	70.62	NA	NA
920	Female	36	3.16	NA	NA	NA	NA
921	Female	47	1.59	12.64	84.83	65.29	34.39
922	Female	31	1.83	292.28	346.2	39.87	189.3
923	Female	22	9.89	NA	NA	NA	NA
924	Female	28	21.05	NA	NA	NA	NA
925	Male	24	1.91	NA	NA	NA	NA
926	Female	23	11.51	NA	NA	NA	NA
927	Female	22	4.43	18.37	97.61	322.29	1024
928	Female	26	3.6	NA	NA	5.48	Undetectable
929	Male	37	2.67	34.37	12.11	3.71	Undetectable
930	Male	25	Undetectable	91.31	12.88	NA	NA
931	Female	50	11.23	26.08	110.2	NA	NA
932	Male	37	7.63	NA	NA	NA	NA
933	Female	41	104.76	187.87	183.8	16.49	35.15
934	Male	24	Undetectable	NA	NA	NA	NA
935	Female	46	5.69	NA	NA	NA	NA
936	Female	46	4.97	12.75	41.39	NA	NA
937	Female	31	2.73	113.57	97.75	NA	NA
938	Male	38	6.03	NA	NA	NA	NA
939	Female	36	1.87	87.73	59.49	4.88	27.5
940	Female	33	6.4	458.95	672.6	6.57	32.9
941	Female	28	18.68	NA	NA	7.79	Undetectable
942	Male	29	16.57	NA	NA	NA	NA
943	Female	24	1.84	22.39	152.8	NA	NA
944	Male	44	Undetectable	12.01	12.76	NA	NA
945	Female	23	3.18	NA	NA	NA	NA
946	Female	37	45.44	70.74	27.88	2.06	Undetectable
947	Female	30	4.27	24.63	40.08	NA	NA
948	Female	30	10.18	NA	NA	NA	NA
949	Female	27	Undetectable	246.81	62.2	Undetectable	Undetectable
950	Male	23	23.45	NA	NA	NA	NA
951	Female	51	20.56	177.08	898.5	22.05	157.5
952	Male	33	2.44	4.26	28.2	NA	NA
953	Female	39	11.4	146.3	282.1	17.42	6.483
954	Female	45	1.61	340.62	282.4	68.42	Undetectable
955	Female	48	3.25	32.44	5.72	21.03	Undetectable
956	Male	33	12.14	139.21	253.9	3.93	8.951
957	Male	56	Undetectable	6.26	40.72	1.61	Undetectable
958	Female	26	Undetectable	8.14	139.7	Undetectable	54.79
959	Female	37	1.45	95.99	135.1	1.38	Undetectable
960	Male	55	9.52	14.76	37.55	NA	NA
961	Female	52	Undetectable	9.76	67.11	Undetectable	Undetectable
962	Female	42	5.06	475.53	457.8	45.06	837.6
963	Female	44	13.79	145.37	87.91	28.77	8.936
964	Female	35	Undetectable	18.27	99.96	4.09	Undetectable
965	Female	42	19.03	NA	NA	NA	NA
966	Female	33	1.46	264.87	47.06	16.1	Undetectable
967	Female	24	2.01	230	146	368.17	1024
968	Male	31	Undetectable	NA	NA	NA	NA
969	Male	46	7.03	177.28	220	5.12	8.038
970	Female	35	4.98	21.5	15.63	1.02	Undetectable
971	Female	44	Undetectable	Undetectable	8.06	NA	NA
972	Female	31	Undetectable	NA	NA	2.35	12.99
973	Female	31	Undetectable	92.28	214.1	NA	NA
974	Female	35	Undetectable	NA	NA	5.71	9.109
975	Female	46	Undetectable	25.31	33.71	1.15	Undetectable
976	Female	51	NA	35.44	71.33	6.15	Undetectable
977	Male	52	2.25	61.7	111.9	9.45	41.47
978	Female	35	Undetectable	5.46	8.41	Undetectable	Undetectable
979	Female	37	26.61	25.25	105.3	33.09	10.35
980	Female	41	2.11	4.82	17	1.06	Undetectable
981	Female	37	27.5	31.85	50	13.5	Undetectable
982	Female	33	10.24	19.86	19.9	2.21	Undetectable
983	Male	25	Undetectable	2.3	Undetectable	Undetectable	Undetectable
984	Male	29	1.64	186.93	26.02	29.35	Undetectable
985	Male	42	4.04	62.69	17.08	2.22	Undetectable
986	Male	54	Undetectable	NA	NA	NA	NA
987	Female	26	Undetectable	NA	NA	14.86	Undetectable
988	Male	52	4.77	NA	NA	5.65	30.73
989	Male	42	Undetectable	NA	NA	2.96	Undetectable
990	Female	30	Undetectable	21.51	8.09	1.97	Undetectable
NA: Not Available

## Sheet: Figure 3a&b
Vaccine recipients Number	Sex	Age	V4						Vaccine recipients Number	Sex	Age	V5
			Wild-type	Alpha	Beta	Gamma	Lota					Wild type	Delta
3	Female	25	35.9	11.41	Undetectable	10.7	14.22		12	Female	23	47.18	35.06
9	Female	35	60.7	12.44	6.468	36.13	Undetectable		14	Female	25	295	Undetectable
10	Male	42	7.948	13.6	Undetectable	Undetectable	Undetectable		15	Female	44	205	24.14
11	Female	47	501.6	100.7	11.11	16.44	5.747		19	Female	40	28.25	Undetectable
12	Female	23	158.5	80.75	23.77	116.1	68.91		21	Female	25	24.66	Undetectable
14	Female	25	85.69	77.82	Undetectable	11.02	14.72		27	Female	36	141.8	Undetectable
15	Female	44	325.7	44.06	Undetectable	131.1	19.38		35	Female	45	27.96	Undetectable
18	Female	40	54.81	10.85	39.08	32.3	5.472		40	Female	41	39.03	4.298
19	Female	40	48.59	20.79	Undetectable	26.26	5.887		42	Female	33	6.342	Undetectable
22	Female	45	45.79	17.18	Undetectable	Undetectable	9.179		44	Male	36	13.36	Undetectable
23	Female	49	90.32	39.69	Undetectable	22.48	113.6		59	Female	39	42.97	15.78
24	Female	29	7.127	5.479	Undetectable	Undetectable	6.399		62	Male	52	7.166	20.92
25	Female	36	31.18	7.481	Undetectable	Undetectable	Undetectable		66	Male	43	5.039	Undetectable
28	Female	46	108.9	128.3	Undetectable	8.07	4.117		73	Female	44	20.64	24.59
38	Female	30	31.07	21.92	10.57	37.45	72.6		76	Female	51	35.29	6.914
40	Female	41	200.1	29.51	Undetectable	12.95	42.36		77	Female	24	16	6.58
42	Female	33	16.48	12.05	Undetectable	Undetectable	Undetectable		78	Female	28	65.32	Undetectable
45	Male	28	378.9	58.58	Undetectable	27.14	7.345		87	Male	38	116.9	32.13
49	Female	33	187.8	107.7	Undetectable	Undetectable	5.298		94	Female	49	77.58	Undetectable
51	Female	34	334.6	17.91	Undetectable	Undetectable	Undetectable		117	Female	45	232.1	Undetectable
52	Female	45	47.27	13.54	Undetectable	Undetectable	11.23		125	Female	23	53.25	Undetectable
54	Female	21	414.7	Undetectable	Undetectable	18.84	10.94		129	Female	44	19.33	8.455
57	Male	25	595.5	10.2	Undetectable	29.3	Undetectable		131	Female	31	64.04	56.47
60	Female	33	18.54	76.2	Undetectable	56.41	13.2		132	Female	30	17.84	6.52
63	Female	39	745.6	18.46	Undetectable	35.26	23.08		138	Female	24	65.38	34.93
66	Male	43	105.9	355.5	113.8	115.6	104.4		141	Female	53	590	8.994
71	Female	41	79.66	41.86	4.088	7.324	17.97		151	Male	34	29.13	Undetectable
72	Female	47	39.01	6.707	Undetectable	97.76	8.298		155	Male	50	56.54	Undetectable
73	Female	44	15.08	6.653	Undetectable	Undetectable	8.808		162	Female	48	34.16	Undetectable
75	Female	29	178.5	72.97	Undetectable	43.32	7.841		163	Female	29	4.485	5.845
76	Female	51	527.9	75.8	63.32	31.64	72.6		169	Female	38	39.17	8.932
77	Female	24	805.8	9.33	Undetectable	5.128	50.35		172	Female	30	11.17	Undetectable
80	Male	33	50.6	68.77	149	73.25	47.57		174	Female	51	222.5	Undetectable
86	Female	23	133.7	18.45	13.31	57.11	11.4		175	Female	32	4.539	5.21
88	Female	37	18.9	19.57	Undetectable	15.94	Undetectable		177	Female	29	6.142	Undetectable
89	Male	29	140.9	21.54	8.143	77.43	6.276		180	Female	23	252.1	31.06
91	Male	30	79.49	74.2	5.073	48.38	12.78		181	Female	33	383.1	Undetectable
92	Female	30	54.11	12.5	5.535	68.68	Undetectable		182	Male	34	6.53	Undetectable
93	Female	49	51	9.282	Undetectable	9.999	7.902		183	Male	50	13.96	12.31
95	Female	28	89.5	117.9	Undetectable	53.1	7.393		186	Female	35	29.52	Undetectable
104	Female	59	83.38	48.18	105.4	135.7	28.05		192	Female	24	126.5	Undetectable
105	Male	25	21.09	Undetectable	Undetectable	43.82	5.504		193	Female	30	529.7	Undetectable
106	Male	25	515.3	142.5	Undetectable	18.09	7.98		195	Female	29	10.79	35.06
107	Female	40	135.4	185.3	7.309	48.75	44.83		200	Male	50	5.341	Undetectable
108	Female	39	28.93	8.469	Undetectable	47.27	11.19		202	Male	42	366.4	5.371
109	Female	49	13.34	24.73	5.366	Undetectable	4.567		211	Female	46	1024	Undetectable
112	Female	34	454.9	24.13	8.011	45.8	Undetectable		218	Male	39	12.61	6.133
113	Female	26	10.83	872.1	6.608	Undetectable	Undetectable		228	Female	32	100.4	Undetectable
115	Male	55	11.87	27.81	Undetectable	6.193	6.476		230	Female	50	65.09	12.15
117	Female	45	64.45	220.5	Undetectable	25.13	16.96		231	Male	31	56.18	Undetectable
121	Female	36	70.01	13.52	4.424	8.488	8.176		232	Female	34	460.4	Undetectable
122	Male	43	40.54	17.44	Undetectable	31.2	Undetectable		235	Female	29	12.42	Undetectable
129	Female	44	149.3	30.58	6.708	69.92	11.68		239	Female	36	125.6	Undetectable
131	Female	31	65.13	Undetectable	Undetectable	Undetectable	Undetectable		246	Female	28	222	Undetectable
135	Female	33	6.724	12.29	Undetectable	6.68	7.291		249	Male	36	91.2	Undetectable
137	Female	22	35.75	17.13	Undetectable	8.637	9.933		250	Female	26	27.05	536.3
138	Female	24	41.06	86.53	5.393	16.45	18.94		253	Female	30	110.7	6.886
139	Female	47	62.11	185.4	Undetectable	Undetectable	Undetectable		258	Male	27	8.741	Undetectable
141	Female	53	167.9	30.61	33.09	203.8	27.12		264	Female	28	50.83	19.94
143	Female	25	65.99	61.11	6.011	27.71	32		271	Female	38	4.534	Undetectable
145	Female	44	21.01	229.3	Undetectable	61.12	11.86		275	Female	24	554	5.876
146	Female	32	82.92	44.73	Undetectable	5.191	61.05		276	Female	32	68.16	Undetectable
150	Female	43	29.69	Undetectable	Undetectable	Undetectable	Undetectable		279	Female	26	12.85	Undetectable
153	Female	50	113.7	Undetectable	Undetectable	8.397	Undetectable		281	Female	26	5.143	5.937
155	Male	50	243.3	65.05	8.199	88.12	65.64		286	Female	40	34.78	133
156	Female	37	12.22	16.39	Undetectable	Undetectable	4.818		293	Male	23	1024	50.6
162	Female	48	40.66	22.7	4.578	7.305	Undetectable		294	Female	47	54.15	Undetectable
166	Female	49	17.1	21.42	Undetectable	Undetectable	Undetectable		300	Female	43	19.78	Undetectable
169	Female	38	88.46	32.76	38.1	34.37	14.02		302	Female	41	10.85	76.4
170	Female	52	21.51	43.17	Undetectable	Undetectable	Undetectable		306	Male	43	29.17	54.99
171	Male	32	25.18	96.04	Undetectable	9.095	21.44		314	Female	43	38.97	29.28
172	Female	30	187.1	90.04	16.03	18.48	41.42		315	Male	27	5.62	Undetectable
173	Male	41	100.6	136.5	Undetectable	83.75	11.51		316	Female	38	561.9	Undetectable
174	Female	51	39.53	Undetectable	Undetectable	23.4	14.59		325	Male	55	1024	9.56
175	Female	32	103.6	76.64	5.371	32.76	33.49		333	Female	49	193.8	Undetectable
177	Female	29	7.389	11.93	Undetectable	Undetectable	58.18		334	Female	33	31.92	4.234
178	Female	54	47.8	340.8	16.93	8.907	41.11		336	Female	41	28.63	Undetectable
180	Female	23	166.8	8.053	12.91	82.54	23.67		342	Female	26	29.94	Undetectable
181	Female	33	145.8	25.32	14.02	126.7	113.3		345	Female	53	12	7.918
187	Female	33	134.8	132.9	6.963	83.17	41.12		352	Male	45	62.44	14.53
191	Female	27	159.4	30.84	Undetectable	35.63	134.6		357	Female	28	7.625	22.5
192	Female	24	456.6	27.35	Undetectable	66.94	34.81		359	Female	43	83.14	4.47
195	Female	29	22.97	4.711	Undetectable	Undetectable	11.5		365	Female	46	4.008	Undetectable
197	Female	38	17.78	Undetectable	Undetectable	Undetectable	Undetectable		370	Male	43	5.558	11.39
198	Female	24	114.5	21.45	17.93	26.22	512.6		372	Female	26	53.49	Undetectable
199	Female	40	39.55	15.42	7.205	16.15	15.13		373	Female	53	21.89	Undetectable
200	Male	50	181.6	149.9	14.03	79.96	64.93		379	Female	50	103.9	566.6
202	Male	42	156.3	76.67	Undetectable	37.25	16.61		384	Female	39	7.191	Undetectable
207	Female	28	169.5	17.41	Undetectable	Undetectable	Undetectable		387	Male	30	13.76	Undetectable
209	Female	41	10.77	16.1	Undetectable	18.85	4.077		401	Female	27	137.4	Undetectable
211	Female	46	67.35	6.173	Undetectable	17.6	Undetectable		402	Female	26	92.44	Undetectable
212	Female	40	103.3	47.71	Undetectable	19.63	86.83		409	Female	32	17.41	Undetectable
215	Female	32	37.16	19.07	Undetectable	27.99	38.16		410	Female	22	113.8	54.31
216	Male	43	49.19	29.71	Undetectable	29.51	21.94		414	Female	44	10.4	Undetectable
218	Male	39	117.5	34.77	40.49	320.1	15.78		420	Male	27	6.677	7.363
223	Female	34	392.1	6.931	24.84	16.92	7.674		423	Female	24	17.58	Undetectable
224	Female	32	26.95	15.18	23.5	84.53	39.24		433	Female	30	12.24	Undetectable
226	Male	24	249	107.1	19.8	174.2	139.8		438	Male	56	8.223	Undetectable
227	Female	40	21.44	20.93	Undetectable	39.62	Undetectable		442	Female	36	718.5	28.73
229	Female	51	7.192	7.779	Undetectable	Undetectable	11.24		449	Female	38	254.3	246.1
230	Female	50	265	174.1	Undetectable	96.46	9.649		450	Female	34	13.09	Undetectable
231	Male	31	88.21	110.3	55.61	57.16	27.84		451	Female	42	19.22	32.97
232	Female	34	29.79	Undetectable	Undetectable	7.189	Undetectable		456	Female	52	12.8	Undetectable
235	Female	29	38.72	15.45	Undetectable	Undetectable	11.72		463	Female	32	25.54	Undetectable
236	Female	36	152.4	Undetectable	Undetectable	34.26	14.29		467	Female	47	87.87	Undetectable
240	Female	33	34.43	13.99	11.77	17.8	7.721		472	Female	48	13.64	Undetectable
243	Female	37	40.3	46.2	Undetectable	4.452	11.33		477	Male	58	10.22	Undetectable
245	Female	33	63.57	92.2	29.82	Undetectable	10.74		480	Female	43	361.2	Undetectable
246	Female	28	106.4	142.7	Undetectable	91.22	6.618		481	Female	40	4.481	Undetectable
247	Female	27	414	101.2	46.65	436.5	758.4		482	Female	43	168.1	9.481
249	Male	36	184.4	108.9	11.27	111.4	70.74		484	Female	28	340.1	Undetectable
252	Female	35	205.2	Undetectable	Undetectable	Undetectable	Undetectable		496	Female	46	30.88	Undetectable
253	Female	30	639.4	87.03	5.466	136.5	18.21		500	Female	38	5.511	Undetectable
257	Female	39	193.8	22.45	Undetectable	38.34	5.457		513	Female	39	7.758	10.39
258	Male	27	59.72	31.91	Undetectable	Undetectable	24.55		515	Female	23	54.06	Undetectable
259	Male	27	78.14	188.7	115.9	37.93	17.64		530	Female	31	9.105	12.3
262	Female	38	42.15	9.242	Undetectable	Undetectable	4.408		531	Female	23	82.9	24.36
264	Female	28	377.9	13.18	12.66	137.3	15.16		538	Female	50	41.48	Undetectable
265	Male	34	182.6	38.82	36.94	Undetectable	37.35		546	Female	40	5.171	Undetectable
271	Female	38	104.2	96.54	16.11	16.32	19.75		547	Female	49	79.18	Undetectable
275	Female	24	76.62	23.27	72.68	112.8	12.54		549	Female	35	15.2	Undetectable
276	Female	32	38.33	22.76	13.35	10.93	12.51		551	Male	22	63.43	Undetectable
281	Female	26	123.9	195.3	17.08	540.1	46.15		568	Male	38	18.61	5.126
284	Male	31	128	137.1	44.61	588.4	35.02		569	Female	30	33.11	11.16
286	Female	40	67.47	452.5	301	135.6	94.13		573	Male	31	4.656	Undetectable
287	Female	28	33.72	94.6	Undetectable	8.456	Undetectable		574	Female	30	72.43	Undetectable
290	Female	40	141.1	12.47	Undetectable	106.2	16.73		575	Male	55	10.7	Undetectable
292	Female	27	113.5	11.54	Undetectable	104.9	14.18		576	Female	42	128	Undetectable
296	Female	28	10.6	Undetectable	Undetectable	13.95	38.37		582	Female	33	23.53	Undetectable
297	Female	25	25.63	7.292	Undetectable	99.91	11.07		584	Male	48	46.56	4.344
300	Female	43	41.02	6.186	Undetectable	12.52	4.919		597	Male	37	84.02	18.38
302	Female	41	45.86	34.85	Undetectable	63.84	19.59		600	Female	53	108.2	4.133
305	Female	36	189.6	6.218	5.803	94.53	7.352		605	Female	47	20.35	Undetectable
306	Male	43	229.9	406.4	29.51	272.8	246.8		608	Female	45	58.77	102.3
308	Female	34	23.56	4.515	Undetectable	9.649	Undetectable		612	Female	33	170.3	Undetectable
310	Male	23	546.2	60.67	28.94	42.5	23.03		622	Female	41	11.44	Undetectable
312	Male	34	16.98	Undetectable	5.012	Undetectable	Undetectable		627	Male	39	96.72	Undetectable
314	Female	43	227.5	89.79	39.66	86.48	120.7		629	Female	32	799.9	8.803
315	Male	27	64.72	6.052	Undetectable	7.638	4.743		630	Female	34	10.01	Undetectable
316	Female	38	616.8	223.3	Undetectable	88.02	14.47		634	Male	55	44.79	29.17
317	Female	32	382.8	233.3	15.56	62.47	21.22		636	Female	33	91.19	21.79
318	Female	26	82.34	136.5	43.46	356.2	72.41		641	Male	45	74.9	19.12
319	Male	43	14.9	26.81	Undetectable	38.59	90.67		642	Female	30	140.6	4.042
321	Female	40	197.7	89.09	Undetectable	Undetectable	Undetectable		649	Female	47	579.9	Undetectable
322	Female	53	318.3	21.4	Undetectable	Undetectable	Undetectable		655	Male	31	406.3	10.05
325	Male	55	471	51.35	336.5	76.76	5.673		656	Female	35	159.9	15.24
326	Male	32	162	36.28	110.3	96.21	55.87		657	Male	34	37.52	64.57
332	Female	39	92.33	Undetectable	Undetectable	Undetectable	Undetectable		670	Male	38	7.694	Undetectable
333	Female	49	147.7	34.16	Undetectable	66.33	10.78		682	Female	26	65.54	Undetectable
334	Female	33	225.5	117.6	Undetectable	40.97	65.79		684	Female	32	7.5	9.627
335	Female	25	63.66	34.99	4.898	55.77	9.619		688	Female	35	39.7	5.17
336	Female	41	46.75	73.92	Undetectable	19.82	11.75		689	Female	30	9.474	Undetectable
337	Female	33	203.7	14.47	Undetectable	Undetectable	7.142		690	Male	43	43.57	Undetectable
338	Female	47	38.68	7.435	8.42	Undetectable	4.512		691	Female	44	18.8	6.756
340	Female	48	14.79	16.98	Undetectable	6.578	7.889		695	Female	42	29.94	Undetectable
341	Female	30	49.57	5.728	Undetectable	20.01	16.49		698	Female	44	18.78	Undetectable
342	Female	26	204	118.8	6.826	291.2	32.81		701	Female	28	46.4	Undetectable
344	Female	25	36.71	13.47	9.827	40.75	34.21		705	Female	25	37.87	Undetectable
345	Female	53	40.89	11.26	Undetectable	17.27	9.739		712	Male	45	21.77	Undetectable
346	Male	57	14.85	4.589	Undetectable	Undetectable	Undetectable		717	Female	29	32.82	9.763
347	Female	57	55.79	42.18	Undetectable	15.2	9.636		719	Male	33	23.44	Undetectable
348	Male	27	105.2	Undetectable	10.98	18.5	9.833		730	Female	51	51.61	Undetectable
349	Male	42	40.12	Undetectable	Undetectable	27.56	Undetectable		741	Male	39	14.8	Undetectable
350	Male	25	12.25	Undetectable	Undetectable	8.129	Undetectable		743	Female	32	17.14	Undetectable
352	Male	45	131.1	699.3	Undetectable	60.58	92.13		749	Female	52	307.3	347.7
354	Male	35	27.89	7.693	24.64	Undetectable	7.009		761	Male	36	13.34	4.943
357	Female	28	420.2	12.3	Undetectable	116.3	Undetectable		762	Female	36	106.4	Undetectable
359	Female	43	124	27.65	Undetectable	90.22	63.01		764	Female	31	377	10.36
360	Female	30	203.2	17.05	Undetectable	98.6	6.292		771	Female	27	151.1	Undetectable
362	Female	50	7.933	Undetectable	Undetectable	Undetectable	Undetectable		772	Female	27	6.251	Undetectable
363	Female	35	26.31	41.13	Undetectable	71.95	25.84		773	Female	36	9.956	8.894
365	Female	46	53.57	10.32	Undetectable	36.96	36.86		777	Female	36	200.7	Undetectable
368	Female	30	103.5	7.373	Undetectable	Undetectable	Undetectable		780	Female	22	128.1	Undetectable
370	Male	43	109.7	100.9	Undetectable	25.95	4.519		784	Male	56	58.82	9.78
372	Female	26	21.05	Undetectable	Undetectable	18.41	4.02		791	Female	26	37.18	12.2
373	Female	53	662.1	91.06	50.89	271.6	10.86		797	Female	37	337.1	11.79
374	Male	35	318.9	131.2	17.19	254.1	38.71		799	Female	46	14.09	Undetectable
382	Female	39	149.2	Undetectable	Undetectable	15.72	6.695		805	Male	34	1023	56.57
383	Female	25	69.72	4.946	Undetectable	Undetectable	10.87		807	Female	42	8.107	Undetectable
386	Male	44	42.93	23.19	5.499	68.77	17.66		811	Male	36	8.028	Undetectable
387	Male	30	461.1	365.4	87.74	345.4	40.93		817	Female	50	1024	232.8
389	Male	30	11.71	8.979	5.363	26.08	7.184		828	Female	45	25.08	4.909
390	Female	26	42.36	28.03	7.538	Undetectable	Undetectable		835	Female	34	564.4	Undetectable
391	Male	32	50.2	57.16	30.69	27.56	72.56		836	Female	42	7.416	87.75
392	Female	23	30.61	Undetectable	Undetectable	8.135	7.029		851	Male	56	4.864	Undetectable
393	Female	39	113.9	33.2	5.134	Undetectable	10.62		853	Female	44	122.8	12.13
395	Male	35	32.93	20.43	8.43	37.84	45.22		856	Female	35	28.16	Undetectable
398	Female	31	160.9	Undetectable	5.031	11.48	72.09		857	Male	31	77.76	7.038
399	Female	54	13.64	4.564	Undetectable	8.801	4.447		863	Female	30	12.08	Undetectable
400	Male	43	5.844	Undetectable	33.54	11.17	Undetectable		864	Female	37	39.17	Undetectable
401	Female	27	48.04	487	49	27.74	6.67		867	Female	27	8.445	5.992
402	Female	26	42.18	14.56	23.15	31.57	14.54		869	Male	32	8.409	8.673
403	Female	37	101.5	128.8	Undetectable	Undetectable	5.046		882	Female	30	1024	26.68
404	Female	30	16.83	13.92	13.65	28.16	8.153		885	Female	25	25.39	Undetectable
405	Male	40	77.27	14.24	Undetectable	20.86	49.82		893	Female	22	16.39	9.205
407	Female	32	396.7	87.72	373	854.1	33.94		894	Male	38	24.22	Undetectable
408	Male	38	58.21	79.49	11.22	93.07	7.984		896	Female	23	48.09	Undetectable
410	Female	22	549.5	437.5	45.95	106.8	19		899	Female	30	4.889	Undetectable
414	Female	44	77.23	1024	Undetectable	Undetectable	Undetectable		909	Female	24	23.82	Undetectable
415	Female	37	9.354	39.28	7.891	Undetectable	Undetectable		914	Female	24	60.95	7.845
418	Female	40	29.7	28.88	7.464	28.69	28.57		918	Female	29	202.8	Undetectable
420	Male	27	63.85	73	15.78	84.7	119.4		921	Female	47	34.39	8.357
423	Female	24	17.32	10.43	4.641	6.533	Undetectable		922	Female	31	189.3	Undetectable
431	Female	44	85.31	104.7	Undetectable	69.24	50.16		927	Female	22	1024	8.466
432	Female	34	16.3	7.503	Undetectable	Undetectable	Undetectable		933	Female	41	35.15	Undetectable
433	Female	30	162.1	622.2	109.2	122.7	27.23		939	Female	36	27.5	7.361
436	Female	28	782.2	172.8	Undetectable	35.5	267.9		940	Female	33	32.9	Undetectable
438	Male	56	41.46	31.6	Undetectable	98.6	10.46		951	Female	51	157.5	9.008
440	Male	29	147.4	33.52	Undetectable	13.93	Undetectable		953	Female	39	6.483	Undetectable
443	Male	30	124.9	25.42	Undetectable	7.919	16.93		956	Male	33	8.951	8.583
445	Male	39	4.77	4.486	Undetectable	Undetectable	Undetectable		958	Female	26	54.79	Undetectable
446	Male	43	150.6	44.48	119.9	435.6	81.98		962	Female	42	837.6	17.65
448	Female	36	9.258	19.11	5.038	44.42	21.38		963	Female	44	8.936	49.06
449	Female	38	672.2	163.3	20.22	83.73	17.09		967	Female	24	1024	29.86
450	Female	34	23.83	8.131	Undetectable	Undetectable	Undetectable		969	Male	46	8.038	Undetectable
452	Female	36	36.33	Undetectable	Undetectable	4.739	6.733		972	Female	31	12.99	14.62
453	Female	37	59.03	Undetectable	Undetectable	Undetectable	Undetectable		974	Female	35	9.109	Undetectable
454	Female	39	10.69	18.19	Undetectable	5.059	Undetectable		977	Male	52	41.47	Undetectable
456	Female	52	119.8	335.2	6.164	81.7	49.92		979	Female	37	10.35	Undetectable
459	Male	43	36.73	20.36	Undetectable	89.23	18.44		988	Male	52	30.73	5.309
460	Female	31	182.3	Undetectable	Undetectable	Undetectable	Undetectable
461	Male	48	15.89	5.984	Undetectable	Undetectable	22.98
462	Female	47	56.71	13.02	49.99	127.2	99.55
463	Female	32	287.2	60.71	12.77	30.45	31.42
464	Male	31	83.28	17.6	Undetectable	9.956	Undetectable
465	Female	27	185.3	78.78	Undetectable	Undetectable	69.92
468	Female	26	9.318	5.878	Undetectable	Undetectable	5.145
469	Female	25	143.9	63.4	5.995	21.08	15.66
475	Female	27	73.01	Undetectable	Undetectable	Undetectable	Undetectable
479	Female	33	18.63	5.006	35.96	20	5.13
480	Female	43	26.49	33.76	27.28	7.569	19.18
481	Female	40	89.17	165.2	50	122.1	40.09
482	Female	43	438.8	674.2	12.42	60.13	15.03
484	Female	28	58.1	Undetectable	6.812	65.6	55.11
490	Female	24	55.72	74.99	7.447	52.14	30.56
496	Female	46	123.2	129.5	Undetectable	Undetectable	Undetectable
497	Female	35	12.84	6.821	Undetectable	Undetectable	Undetectable
498	Female	23	49.01	4.202	Undetectable	Undetectable	19.31
499	Female	43	10.24	6.183	Undetectable	23.87	Undetectable
501	Female	36	95.11	14.2	13.14	69.34	46.18
502	Male	46	76.45	24.88	18.06	100.4	5.274
506	Female	28	179.8	102.4	104.3	128.2	19.87
507	Female	50	18	5.083	12.37	9.798	Undetectable
508	Female	21	180.3	79.43	9.408	166	20.76
509	Male	39	14.17	Undetectable	Undetectable	Undetectable	9.034
510	Male	22	22.54	12	Undetectable	14.39	11.35
511	Male	41	294.1	15.89	Undetectable	46.12	10.88
512	Female	32	45.31	51.93	148.2	236.7	190.2
513	Female	39	43.73	11.97	Undetectable	Undetectable	4.025
514	Male	27	534.8	229.2	26.48	564.7	266.2
515	Female	23	27.37	12.37	Undetectable	Undetectable	13.57
517	Female	44	18.45	Undetectable	Undetectable	29.01	11.74
519	Male	30	35.98	12.74	21.4	113.7	13.52
523	Male	46	16.71	Undetectable	Undetectable	Undetectable	Undetectable
525	Female	31	17.66	6.055	Undetectable	Undetectable	Undetectable
526	Female	39	16.59	9.787	14.08	19.55	10.25
527	Female	39	40.88	8.587	Undetectable	44.81	5.511
528	Male	34	49.2	42.77	Undetectable	Undetectable	Undetectable
529	Female	23	369.4	166.1	78.15	235.9	31.44
531	Female	23	29.66	16.23	Undetectable	15.27	Undetectable
532	Female	34	49.97	11.42	8.812	43.38	19.03
534	Female	47	474.1	Undetectable	Undetectable	Undetectable	24.58
535	Male	24	75.98	307.5	49.35	632.5	55.55
536	Male	43	92.63	1024	89.9	728.7	922.1
538	Female	50	423.3	73.48	52.03	153.7	138.2
540	Female	37	8.702	9.203	Undetectable	Undetectable	15.76
541	Female	32	43.54	493.9	55.41	356.42	66.07
542	Female	31	34.58	Undetectable	Undetectable	21.11	4.912
544	Female	49	9.578	72.71	4.652	Undetectable	5.902
545	Female	24	71.25	23.47	4.897	52.34	30.02
547	Female	49	554	4.448	12.56	27.36	Undetectable
550	Female	59	25.85	28.93	7.552	4.32	25.47
553	Male	35	33.44	53.93	17.81	106.8	20.29
554	Female	47	11.95	Undetectable	Undetectable	5.775	5.19
555	Female	53	76.74	33.8	34.91	38.86	41.42
557	Male	33	6.234	6.358	Undetectable	Undetectable	Undetectable
558	Female	48	219.2	21.65	Undetectable	65.65	Undetectable
561	Female	48	50.11	15.11	4.852	9.111	Undetectable
562	Female	30	39.68	31.31	Undetectable	Undetectable	Undetectable
563	Male	35	404.3	42.41	5.962	44.18	92.62
565	Female	32	145	18.61	Undetectable	7.316	7.926
566	Male	50	19.06	11.74	Undetectable	Undetectable	9.462
574	Female	30	171.5	29.51	6.475	41.24	6.322
575	Male	55	95.23	24.59	28.25	169.6	93.21
576	Female	42	883.2	487.8	Undetectable	26.39	Undetectable
577	Female	46	14.98	11.62	5.972	7.5	Undetectable
579	Female	30	44.12	11.77	Undetectable	Undetectable	5.971
582	Female	33	69.63	10.95	6.28	15.64	6.491
585	Male	34	13.36	Undetectable	Undetectable	10.8	22.18
587	Female	37	144.3	90.26	5.554	85.1	8.662
588	Female	39	164	40.31	9.497	36.82	Undetectable
591	Female	34	19.85	26.48	Undetectable	5.575	9.682
592	Female	28	106.5	32.34	61.53	47.45	14.85
595	Male	37	31.87	15.3	Undetectable	30.64	6.556
600	Female	53	203.9	96.21	Undetectable	270.8	15.88
605	Female	47	209.4	207.8	15.83	29.77	11.93
608	Female	45	70.34	42.81	Undetectable	8.058	11.86
609	Female	28	167.3	23.4	Undetectable	Undetectable	20.12
610	Female	26	201.2	40.5	6.344	66.2	13.87
611	Male	38	23.55	6.386	Undetectable	10.27	5.323
613	Female	39	22.05	9.406	Undetectable	Undetectable	13.57
620	Female	28	51.61	10.55	Undetectable	24.82	6.372
628	Female	35	68.99	139.5	10.72	204.23	65.62
629	Female	32	314.3	26.68	9.336	145.4	76.63
631	Male	26	77.33	Undetectable	4.216	52.65	4.361
632	Male	37	32.02	Undetectable	Undetectable	5.41	Undetectable
635	Female	34	27.88	11.31	Undetectable	6.44	Undetectable
638	Female	26	209.9	64.76	5.489	21.51	4.994
649	Female	47	480.4	410.9	Undetectable	6.582	9.268
650	Female	27	31.16	6.37	Undetectable	Undetectable	Undetectable
651	Male	28	63.88	37.88	6.76	70.02	17.57
655	Male	31	156.2	5.146	Undetectable	7.029	5.52
658	Male	31	87.1	5.091	Undetectable	Undetectable	6.894
659	Male	40	52.84	14.75	Undetectable	59.8	6.209
660	Male	37	278.4	78.23	Undetectable	209.8	5.032
661	Female	42	599.7	10.67	Undetectable	15.73	9.095
662	Female	26	129.4	11.73	22.84	173.6	42.59
665	Female	31	59.46	8.324	Undetectable	Undetectable	Undetectable
666	Female	44	75.68	8.357	8.301	54.61	5.472
668	Male	24	18.61	8.323	Undetectable	12.69	Undetectable
670	Male	38	120.3	114.1	Undetectable	46.16	59.74
671	Female	37	28.95	12.28	Undetectable	4.124	6.417
673	Male	28	60.38	18.16	16.99	75.3	5.778
679	Female	44	20.12	22.57	Undetectable	Undetectable	Undetectable
683	Male	46	607.5	Undetectable	Undetectable	Undetectable	Undetectable
684	Female	32	98.85	106.9	Undetectable	Undetectable	Undetectable
685	Female	31	444.5	7.004	Undetectable	30.56	10.07
687	Female	31	12.84	15.59	9.712	62.41	Undetectable
689	Female	30	53.34	Undetectable	Undetectable	19.71	29.64
690	Male	43	70.75	75.21	4.792	85.02	63.59
691	Female	44	64.39	60.23	Undetectable	118.7	18.18
692	Female	35	122.8	232.3	Undetectable	99.47	19.44
693	Female	27	51.46	23.23	Undetectable	6.034	33.21
694	Female	33	81.8	12.44	11.12	47.99	4.372
698	Female	44	138.6	Undetectable	Undetectable	Undetectable	Undetectable
699	Female	38	34.63	14.99	8.179	8.416	26.56
700	Female	40	9.022	7.786	5.646	Undetectable	Undetectable
701	Female	28	67	112.3	Undetectable	14.66	19.81
702	Female	33	55.47	Undetectable	Undetectable	Undetectable	17.88
703	Female	24	89.65	15.65	Undetectable	26.27	Undetectable
704	Female	32	4.9	4.222	Undetectable	12	17.79
705	Female	25	143.9	129.9	165.5	283.1	58.22
707	Female	23	40.27	14.58	Undetectable	15.63	Undetectable
714	Female	33	304.6	8.276	Undetectable	57.3	9.769
715	Male	43	48.92	Undetectable	4.767	10.57	5.7
727	Male	36	69.42	Undetectable	Undetectable	6.126	Undetectable
732	Female	27	347.3	Undetectable	Undetectable	Undetectable	8.888
733	Female	35	39.64	13.5	Undetectable	Undetectable	7.134
734	Female	26	30.28	21.21	Undetectable	16.41	5.112
738	Female	40	10.92	5.05	Undetectable	Undetectable	Undetectable
739	Female	35	35.74	15.42	Undetectable	64.57	4.485
743	Female	32	85.51	27.14	Undetectable	5.296	7.631
746	Female	39	98.21	Undetectable	8.176	18.48	Undetectable
750	Female	33	356.1	9.121	4.39	10.25	Undetectable
751	Male	33	42.24	16.21	14.42	14.35	27.15
753	Female	47	166.8	12.9	4.477	43.05	6.435
754	Female	24	30.56	6.796	4.462	31.76	8.815
755	Female	48	13.8	43.33	Undetectable	Undetectable	4.299
757	Female	43	11.67	33.59	Undetectable	Undetectable	5.352
758	Female	41	105.6	74.42	7.743	11.2	134.7
760	Male	32	165.9	62.16	41.14	188.3	56.33
761	Male	36	201.5	958.1	53.32	43.83	25.05
763	Female	43	182.3	189.8	17.83	42.15	27.43
764	Female	31	10.66	Undetectable	Undetectable	20.29	Undetectable
765	Male	32	22.78	8.532	Undetectable	49.73	15.48
769	Female	49	25.58	16.51	5.25	13.41	5.171
772	Female	27	83.02	10.18	Undetectable	52.82	15.32
773	Female	36	395.3	29.7	Undetectable	23.09	20.5
775	Male	56	18.55	Undetectable	Undetectable	Undetectable	5.581
777	Female	36	27.04	25.56	15.21	14.52	21.92
778	Female	44	24.85	10.01	Undetectable	45.2	8.673
779	Female	53	186.2	133.8	Undetectable	Undetectable	Undetectable
780	Female	22	87.93	149.8	Undetectable	168.6	72.84
782	Female	25	260	4.881	Undetectable	Undetectable	21.96
784	Male	56	247.7	90.93	Undetectable	147.6	60.72
785	Female	33	312.2	12.75	Undetectable	322.6	13.2
786	Female	25	46.38	209.7	24.27	81.81	43.69
787	Male	49	13.36	8.474	4.668	4.028	Undetectable
790	Female	42	119.8	7.005	Undetectable	31.03	12.5
793	Female	49	20.29	7.678	Undetectable	5.213	Undetectable
796	Female	38	86.81	26.2	9.883	72.9	53.43
797	Female	37	54.21	10.7	6.946	486.5	22.46
798	Male	32	59.44	41.05	Undetectable	Undetectable	17.43
799	Female	46	91.33	45.58	5.014	48.21	4.427
800	Female	32	129.9	24.95	25.21	48.21	29.89
801	Male	40	14.74	36.33	Undetectable	17.73	9.007
802	Female	33	699.1	39.68	9.175	15.13	47.28
804	Female	51	74.71	36.9	Undetectable	Undetectable	6.596
805	Male	34	164.3	595.3	24.51	255.2	52.47
807	Female	42	35.87	Undetectable	Undetectable	Undetectable	Undetectable
808	Female	42	154	Undetectable	Undetectable	Undetectable	6.009
809	Male	36	15.77	21.11	11.39	13.39	44.41
810	Female	53	25.29	17.2	Undetectable	23.59	76.51
811	Male	36	46.15	22.15	Undetectable	Undetectable	10.62
812	Male	49	28.98	28.68	Undetectable	Undetectable	Undetectable
814	Female	52	150.5	8.938	Undetectable	Undetectable	Undetectable
819	Female	38	79.46	Undetectable	Undetectable	Undetectable	Undetectable
822	Female	30	78.86	65.2	8.425	49.25	15.61
823	Male	29	67.26	11.42	Undetectable	Undetectable	6.288
826	Female	30	25.86	11.98	Undetectable	Undetectable	4.69
830	Female	32	146.1	148.1	63.24	140.9	120.1
831	Male	38	64.73	46.99	Undetectable	80.27	32.36
833	Female	42	9.967	Undetectable	7.05	5.627	6.362
835	Female	34	47.24	33.37	Undetectable	230.1	29.73
836	Female	42	83.71	10.01	Undetectable	22.89	9.143
840	Male	52	213.3	95.19	4.348	71.52	37.63
841	Male	55	35.12	15.1	5.42	24.7	11.16
842	Male	37	19.13	8.39	Undetectable	56.72	Undetectable
845	Female	41	383.8	19.2	Undetectable	296.2	6.833
846	Female	30	18.68	5.28	Undetectable	12.64	7.776
847	Female	58	135.8	47.1	5.117	26.13	14.13
851	Male	56	267.6	17.42	4.223	Undetectable	Undetectable
853	Female	44	126.6	22.56	Undetectable	9.367	Undetectable
856	Female	35	265.5	18.18	Undetectable	23.45	8.248
864	Female	37	127.6	37.29	Undetectable	143.9	13.74
865	Male	33	34.69	12.99	Undetectable	Undetectable	7.039
866	Male	39	6.312	Undetectable	Undetectable	5.696	9.466
867	Female	27	35.82	10.17	Undetectable	4.432	39.32
869	Male	32	945.7	11.22	14.43	58.36	10.59
874	Female	26	181.7	53.97	67.3	186.8	9.951
876	Female	42	61.34	Undetectable	Undetectable	4.774	4.88
882	Female	30	104.1	31.83	Undetectable	34.72	10.85
883	Female	51	30.27	80.25	Undetectable	Undetectable	5.283
890	Female	29	61.46	7.16	22.9	Undetectable	7.25
893	Female	22	580.2	15.85	15.81	30.75	27.81
896	Female	23	206.8	Undetectable	Undetectable	43.47	Undetectable
897	Male	28	80.97	15.61	Undetectable	27.98	16
901	Female	40	206.9	26.67	6.602	Undetectable	92.92
903	Female	33	65.77	541.9	Undetectable	155.3	390.5
904	Female	30	56.04	Undetectable	Undetectable	48.55	27.71
911	Female	38	36.96	21.28	9.439	92.32	21.91
912	Female	24	91.16	52.26	16.23	35.16	14.98
913	Female	30	36.11	Undetectable	Undetectable	7.861	11.49
914	Female	24	29.07	15.1	4.339	45.68	16.28
921	Female	47	84.83	16.09	13.21	19.2	10.38
922	Female	31	346.2	83.26	7.027	12.23	9.209
927	Female	22	97.61	Undetectable	Undetectable	7.401	7.452
929	Male	37	12.11	8.542	21.45	38.17	7.354
930	Male	25	12.88	50.72	Undetectable	4.946	Undetectable
931	Female	50	110.2	16.91	Undetectable	111.8	7.352
933	Female	41	183.8	91.93	Undetectable	60.63	28.61
936	Female	46	41.39	32.88	Undetectable	34.91	14.19
939	Female	36	59.49	16.75	Undetectable	9.554	14.53
940	Female	33	672.6	799.3	35.01	353.1	207.7
943	Female	24	152.8	49.18	Undetectable	Undetectable	27.63
944	Male	44	12.76	61.19	Undetectable	Undetectable	41.85
946	Female	37	27.88	13.96	6.086	44.81	14.33
947	Female	30	40.08	15.03	Undetectable	26.4	20.86
951	Female	51	898.5	21.98	5.983	6.078	21.57
952	Male	33	28.2	4.112	Undetectable	Undetectable	6.628
953	Female	39	282.1	10.11	4.862	30.16	19.86
954	Female	45	282.4	167.6	Undetectable	245.4	5.682
956	Male	33	253.9	592.2	80.82	333.9	163
958	Female	26	139.7	10.19	Undetectable	Undetectable	65.4
960	Male	55	37.55	13.87	Undetectable	Undetectable	32.72
963	Female	44	87.91	76.73	7.162	11.85	35.87
964	Female	35	99.96	18.38	4.06	75.98	7.776
966	Female	33	47.06	49.92	62.61	43.36	102.3
967	Female	24	146	119.7	56.57	36.84	15.5
970	Female	35	15.63	15.76	Undetectable	24.85	Undetectable
973	Female	31	214.1	85.98	Undetectable	9.603	18.15
975	Female	46	33.71	14.14	Undetectable	Undetectable	Undetectable
976	Female	51	71.33	26.58	Undetectable	Undetectable	20.78
977	Male	52	111.9	13.79	Undetectable	Undetectable	85.09
978	Female	35	8.407	Undetectable	Undetectable	Undetectable	5.265
981	Female	37	50	77.39	Undetectable	44.85	15.63
982	Female	33	19.9	6.985	Undetectable	39.35	66.47
984	Male	29	26.02	54.12	5.015	15.34	11.61
985	Male	42	17.08	30.2	Undetectable	Undetectable	14.63
990	Female	30	8.087	4.722	Undetectable	Undetectable	Undetectable

## Sheet: Figure 3c
Convalenscent patients Number	Sex	Age	Wild-type	Alpha	Beta	Gamma	Delta	Lota
CP1	Male	55	320.8	242.4	28.68	61.22	93.49	76.32
CP2	Male	57	1024	1024	97.02	412.4	269.4	570.7
CP3	Male	41	300.8	106.1	16.52	93.19	13.83	42.57
CP4	Male	53	194.1	35.4	Undetectable	Undetectable	16.75	66.55
CP5	Male	37	578.9	821.3	40.48	215.4	71.82	156.1
CP6	Female	41	1024	496.3	1024	400.9	616.8	1024
CP7	Male	55	515.7	258.1	236.8	368.7	48.38	259.2
CP8	Male	44	980.4	305.3	633.6	254.4	34.27	113.5
CP9	Female	46	1024	429.2	69.63	496.6	1024	222.8
CP10	Male	51	564.64	760.4	212.4	654.2	871.2	598.2
CP11	Female	57	214.8	205.5	150.5	91.33	74.26	516
CP12	Male	41	706.3	152.4	205.7	208.7	45.71	104.7
CP13	Female	41	526.1	202.1	109.7	837.1	260.3	529.7
CP14	Male	57	473.6	101	Undetectable	23.1	189.5	33.14
CP15	Male	47	63.37	91.25	87.79	55.95	115.1	209.4
CP16	Female	54	63.4	39.42	7.637	53.7	216.8	54.2

## Sheet: Figure 5&6
Vaccine recipients Number	Sex	Age	Group	IFN-γ			IL-10			IL-12p70			IL-13			IL-2			IL-6			IL-8			TNF-α
				V2	V3	V4	V2	V3	V4	V2	V3	V4	V2	V3	V4	V2	V3	V4	V2	V3	V4	V2	V3	V4	V2	V3	V4
13	Female	48	positive	6.08893	5.263	3.63741	0.403235	0.290174	0.190354	0.710675	0.814344	1.44729	1.85244	1.96333	2.25508	0.372659	0.0758629	BDL	0.499887	0.706899	0.625178	119.391	211.728	89.7948	2.95341	2.36988	2.36602
14	Female	25	positive	2.22075	4.50078	12.394	0.025448	0.210764	1.05684	0.207899	0.14064	0.403252	1.62281	2.01488	2.17354	0.576242	0.287253	0.513042	0.497925	0.320467	0.604851	115.311	97.006	28.6575	0.543396	0.422717	0.81979
23	Female	49	positive	6.43928	6.5009	8.12068	0.206077	0.26803	0.255969	0.0527406	0.0738261	0.107843	0.983592	2.10191	2.74076	0.145546	0.0413771	0.108399	0.278444	0.734509	0.464742	23.4307	37.4643	14.5478	0.577385	0.544143	0.503284
30	Female	39	positive	8.58123	7.86712	4.58901	0.112128	0.158784	0.165785	0.02	0.02	0.020734	0.368492	0.26559	0.296352	0.187376	0.0772083	0.296452	0.343917	0.325736	0.387801	7.17441	30.9795	14.6831	1.78448	2.02049	1.1351
40	Female	41	positive	5.36225	10.233	10.2037	0.0468199	0.183615	0.17903	0.132816	0.0986288	0.127712	1.55196	2.18721	2.44717	0.150475	BDL	0.110176	0.548342	0.57174	0.41537	37.3921	28.7044	15.0305	0.603441	0.590328	0.740861
42	Female	33	positive	4.02954	3.57259	4.70294	0.223642	0.256225	0.329326	0.176308	0.0727026	0.184788	0.932013	5.04948	3.41424	0.205799	0.0224792	0.627927	0.247121	0.419866	0.371846	34.5384	218.939	72.6685	1.39461	0.692981	0.526282
47	Male	39	negative	6.3971	22.1619	0.543256	0.02	0.488575	0.0403336	0.112004	0.324892	0.18622	0.389055	2.49382	2.18026	0.358276	0.173803	0.247878	0.427942	0.261248	0.596805	29.5926	61.9513	64.5428	0.416222	0.982653	0.219698
64	Male	49	negative	3.0753	3.295	3.50456	0.243154	0.2049	0.314628	0.09011	0.0325711	0.078178	0.535186	1.7536	0.64208	0.0639582	BDL	BDL	0.77785	0.567043	0.849579	9.89925	65.8826	15.6508	0.786211	0.67379	0.448704
69	Female	34	positive	3.95909	9.54167	7.2546	0.224903	0.156685	0.121143	0.0762877	0.0762877	0.100061	1.10028	0.881746	1.06355	BDL	0.0206762	0.0465732	1.15479	0.890326	1.09031	76.0797	55.0553	31.6731	1.87921	1.58559	0.964724
81	Female	25	negative	6.88481	8.08145	3.05241	0.210429	0.145513	0.0597093	0.036554	0.0441027	0.146216	1.55675	1.35709	3.88923	0.0144384	BDL	0.231714	0.282763	0.145884	0.38639	26.8893	15.9497	28.2694	0.794524	0.717942	0.292523
86	Female	23	positive	3.96569	5.62563	4.74216	0.243636	0.257298	0.169688	0.0726068	0.0626091	0.0835638	BDL	3.08512	1.50031	0.0832432	BDL	0.200828	0.211748	0.248793	0.275938	10.6479	128.972	11.8961	0.840849	0.726863	0.337222
89	Male	29	positive	5.59939	5.4957	5.99193	0.0638111	0.194781	0.389573	0.0890157	0.105419	0.110677	0.916402	4.49324	3.3964	0.127114	0.081308	0.264056	0.664119	0.581125	0.544242	8.32327	108.2	92.7708	0.522823	0.822961	0.627006
104	Female	59	positive	10.1928	4.87587	0.106731	0.124656	0.217701	0.0441974	0.107624	0.02	0.113513	0.347067	BDL	1.31444	0.040116	0.0144447	0.201225	0.953793	0.301885	0.398827	10.1252	19.9652	16.1965	0.853918	0.815354	0.147104
118	Female	41	negative	5.6145	5.74936	4.40443	0.106961	0.205141	0.0885804	0.0824602	0.101055	0.143464	0.52014	0.59208	0.568261	0.337273	0.222433	0.35871	1.08659	1.35977	1.12476	56.9923	62.6481	18.532	0.976489	1.11429	0.340103
133	Male	31	positive	7.47792	4.9187	BDL	0.389585	0.2433	0.650921	BDL	BDL	0.476959	0.547383	1.11848	0.821358	BDL	BDL	0.0651396	0.174517	0.438994	1.69066	16.9013	97.2447	12.4489	2.68408	2.79058	3.35137
138	Female	24	positive	21.7727	15.5497	24.6788	0.37124	0.437873	0.283271	0.156068	0.150905	0.154772	0.955058	1.01182	3.93939	0.230276	BDL	0.135094	0.485134	0.455779	1.20341	5.45843	11.0221	54.8858	0.602016	0.508129	0.493226
139	Female	47	positive	2.47392	7.49399	16.013	0.0460698	0.328341	0.43159	0.22487	0.0828269	0.170749	0.484184	BDL	2.41614	0.737514	0.330285	0.439452	0.435854	0.470085	0.480164	34.0776	167.851	55.1761	0.41476	0.654605	0.585748
153	Female	50	positive	3.68378	6.72102	5.18557	0.0224401	0.12809	0.108531	0.0605809	0.0325711	BDL	0.372482	2.49382	0.878804	0.277531	BDL	0.0491843	0.574052	0.493859	0.33237	8.20021	57.1799	8.00327	0.452926	0.876154	0.429756
157	Female	37	positive	4.78249	7.12497	5.96675	0.379535	0.502038	0.251095	0.120021	0.194066	0.204926	1.84496	2.38542	1.2166	BDL	0.0745185	0.0772083	0.620202	1.04957	0.768372	212.191	287.987	75.1978	3.68215	4.07257	2.29267
162	Female	48	positive	0.86384	4.42159	6.21987	0.0238393	0.117582	0.142748	BDL	BDL	BDL	1.27872	2.92223	1.66816	0.168998	BDL	0.208393	0.427942	0.486736	0.479075	51.3895	71.1771	36.4196	0.326312	0.865965	0.645729
165	Female	43	negative	3.12957	3.86364	2.25408	0.130908	0.315065	0.106595	0.02	0.0201999	0.0835638	0.527225	0.619734	3.28453	0.301052	0.120988	0.128512	0.420772	0.722178	0.796701	28.2997	12.8454	105.409	0.723022	0.997735	0.315636
171	Male	32	positive	2.22576	4.27781	4.77016	0.193611	0.784984	0.396278	0.132816	0.0595433	0.107843	0.898685	2.60629	3.26119	0.0627584	0.0158008	0.0500239	0.534447	0.507527	0.606877	47.2173	290.831	87.2735	0.598697	0.689969	0.424306
172	Female	30	positive	3.64974	14.2242	3.97629	0.0252396	0.21506	0.136826	0.0758877	0.11058	0.0908688	BDL	2.45991	0.147565	BDL	BDL	BDL	0.26146	0.555192	0.340548	4.91195	235.067	39.4433	0.603441	0.965084	0.428611
178	Female	54	positive	5.31384	11.6574	8.56101	0.02	0.184146	0.120171	0.163506	0.105419	0.140598	0.23661	0.402769	0.332295	0.172711	0.01	0.116825	0.550324	0.613887	0.701192	6.76265	24.4922	9.37933	0.55364	0.630915	0.470435
188	Female	28	negative	6.141	11.5955	7.60199	0.0510608	0.130721	0.118229	0.104339	0.044757	0.212565	1.37046	2.8762	1.59608	0.150475	BDL	0.140237	0.652446	0.844565	0.774557	97.4416	87.5529	43.8267	0.492015	0.583566	0.276893
189	Male	44	negative	1.31767	3.66919	3.57873	0.105193	0.649568	0.628696	0.0813543	0.0321901	0.0557201	2.64965	2.22725	4.63675	0.240367	0.0917267	0.22633	0.709925	0.640751	0.578647	50.0608	40.5575	10.6172	0.375107	0.755337	0.414264
191	Female	27	positive	2.08593	30.6627	8.77548	0.02	0.362007	0.534149	0.139248	0.103245	0.110677	0.393677	1.04254	1.32829	26.8315	15.1949	21.5651	0.2561	0.636848	1.17262	10.4098	90.6969	60.9739	0.293661	1.18093	0.431481
195	Female	29	positive	1.00774	3.90505	3.64615	0.0923944	0.389808	0.305949	0.258903	0.199568	0.245095	1.2498	2.75753	2.80943	0.332923	0.0805922	0.194059	0.493664	0.754594	0.614926	14.5224	119.104	14.3781	0.318065	0.692912	0.46019
198	Female	24	positive	11.6923	2.59757	5.79109	0.0378701	0.184146	0.201874	0.322704	0.174914	0.566392	1.20251	1.91472	4.76812	0.514852	0.267439	0.815479	1.18054	0.357064	0.580055	39.8361	7.60959	75.8677	0.411259	0.834275	0.951712
211	Female	46	positive	3.68168	3.14199	2.41551	0.0893119	0.102393	0.114993	0.0461832	0.0325711	0.0821465	1.9453	2.69787	4.22996	0.15986	BDL	0.061966	0.307287	0.44144	0.552928	31.4154	19.1336	56.6424	0.719493	0.380085	0.498099
215	Female	32	positive	58.8068	16.1062	3.43712	0.0832382	0.363489	0.0512966	0.185439	0.0727026	0.131978	0.686873	3.50053	2.41588	1.04014	1.17977	1.33239	0.425908	0.479605	0.438045	12.7014	130.799	50.2496	0.58921	0.70992	0.262513
226	Male	24	positive	8.98046	7.73595	6.79848	0.0713161	0.238199	0.0783379	0.151578	0.104879	0.175066	2.62959	2.02415	1.55383	0.439014	0.247093	0.479263	3.57271	2.18013	1.34642	526.687	949.602	21.759	0.819565	1.35652	0.810918
228	Female	32	positive	9.33215	8.81942	7.28341	0.183324	0.129482	0.146903	0.100061	0.148151	0.125364	1.84496	0.861798	1.05429	BDL	BDL	BDL	0.27075	0.225667	0.217649	182.972	3.99142	27.6226	4.15682	3.0778	1.86346
232	Female	34	positive	4.06284	3.99156	3.72224	0.184011	0.339685	0.262738	0.0868272	0.119026	0.196682	1.0759	2.06948	2.49468	0.157876	0.0845248	0.514579	0.312315	0.364349	0.275938	31.5221	33.7506	18.7938	0.732779	0.665889	0.445724
259	Male	27	positive	3.75671	2.80871	3.06159	0.110349	0.210442	0.152688	0.0944875	0.0849817	0.0497064	0.980263	1.40183	0.892336	BDL	0.0212636	0.01	0.385011	0.487014	0.294823	40.7693	86.7667	13.5174	0.510972	0.836063	0.56526
264	Female	28	positive	31.2376	10.9594	24.7566	0.02	0.135987	0.14421	0.06386	0.0693345	0.0920781	0.498406	1.63397	0.678453	BDL	BDL	BDL	0.899317	0.429464	0.464157	2.43629	42.0744	4.72795	0.218828	0.526132	0.405113
265	Male	34	positive	4.5676	18.2641	14.6501	0.061447	0.265346	0.093552	0.0922987	0.130392	BDL	0.660338	BDL	0.217228	0.119764	0.180343	0.01	0.500545	0.810292	0.462692	125.427	486.908	8.60705	0.598697	0.752852	0.379851
267	Female	53	negative	4.60155	4.01986	4.21865	0.0430546	0.172997	0.16648	0.245795	0.0997597	0.156199	0.520596	1.8235	1.94372	0.19131	BDL	0.172585	0.791225	0.688302	0.778514	58.9639	85.81	19.2198	0.460032	0.712179	0.454446
271	Female	38	positive	10.1339	5.07654	3.37077	0.0292891	0.247972	0.044754	0.119128	0.0409196	0.0553231	0.439751	BDL	BDL	0.19286	BDL	0.0144447	0.611985	0.3395	0.285391	34.4994	12.0005	5.72702	0.523485	1.38451	0.386298
279	Female	26	positive	4.632	3.39459	4.35266	0.278078	0.320121	0.264577	BDL	0.02	BDL	0.582705	0.940592	0.662138	BDL	0.0772083	0.0283431	0.225667	0.433894	0.351688	58.9235	147.084	70.0424	1.71313	1.445	1.30314
286	Female	40	positive	5.07091	10.8186	10.4521	0.0612709	0.107624	0.0969308	0.231668	0.0570166	0.159249	0.669296	1.94838	2.05252	0.168459	BDL	BDL	0.567842	0.443832	0.204329	5.33795	37.7176	15.9853	0.351808	0.400273	0.261154
292	Female	27	positive	3.75129	5.27709	5.51565	0.0761337	0.167069	0.189612	0.0747264	0.104879	0.160481	0.837721	0.61652	1.8263	0.162726	0.0393231	0.181529	0.572057	0.705651	0.705018	44.2415	105.865	71.0113	0.57973	0.63853	0.454446
294	Female	47	positive	10.0187	7.78061	17.0919	0.160883	0.207255	0.230559	0.136071	0.112023	0.180519	0.921137	0.523345	1.19899	0.134516	0.0678134	0.295021	0.367195	0.449182	0.405769	7.83301	9.13966	61.1726	1.91855	2.21135	2.02049
300	Female	43	positive	27.4288	8.35674	10.911	0.297424	0.106054	0.175586	0.283928	0.233506	0.439893	0.231901	2.14477	2.41614	0.309739	0.126557	0.679938	0.438005	0.32781	0.521173	30.9954	53.2014	78.0529	1.19654	0.713308	0.590142
304	Female	28	positive	6.95532	7.33384	10.1344	0.0506863	0.179812	0.19176	0.0506863	0.0347057	0.0283255	0.0506863	0.422479	0.68416	0.343658	0.159457	0.212665	0.690581	0.413453	0.421126	112.92	35.2989	105.347	0.503543	2.22298	2.29267
305	Female	36	positive	1.40657	9.41462	4.41378	0.0694896	0.338119	0.309287	0.0912043	0.0385137	0.0557201	0.0987483	2.1919	1.17193	0.173949	0.0379211	0.222741	0.349896	0.627337	0.394685	7.52353	84.6287	6.45223	0.271952	0.422504	0.361223
308	Female	34	positive	6.49245	10.5387	6.52811	0.28199	0.454679	0.315964	0.421256	0.434827	0.548679	0.726941	0.556786	1.51573	0.409901	0.19131	0.303657	0.386138	0.440125	0.38639	35.4423	21.3931	18.0149	0.858464	0.774335	0.578062
310	Male	23	positive	3.46974	6.10803	4.68587	0.0303828	0.356217	0.344818	0.126243	0.0722394	0.0807296	0.832509	5.87614	5.01469	0.761235	0.434867	0.562315	0.403467	0.649773	0.395141	41.0272	464.534	242.161	0.61886	1.33851	0.91163
315	Male	27	positive	0.690355	9.35427	4.24263	0.02	0.250328	0.0892219	0.0999604	0.0648492	0.0892381	1.92347	2.20829	1.08595	0.162816	0.162369	0.263587	0.516527	0.695248	0.939738	114.801	64.2453	11.0515	0.471876	1.11313	0.678201
322	Female	53	positive	2.59768	5.0717	1.48695	0.0538735	0.21139	0.114496	0.204508	0.108719	0.144791	1.02865	1.00876	4.03884	2.56098	1.86938	2.7499	7.34095	6.57835	3.08322	13.5008	30.9163	117.313	0.371611	0.846789	0.394186
332	Female	39	positive	17.1054	18.6236	13.687	0.0562506	0.192121	0.248801	0.158024	0.171479	0.270516	0.693444	0.783453	1.45689	0.368412	0.078094	0.759287	0.337417	0.238795	0.123606	44.9955	7.6752	29.3124	0.40912	0.510379	0.517054
340	Female	48	positive	6.69442	8.89784	6.87599	0.0695663	0.129142	0.0872979	0.0637112	0.0369925	0.0764821	1.31189	1.77705	1.90894	0.736045	0.288906	0.516117	0.849832	0.846846	0.367327	29.0178	11.1312	6.64707	0.645448	0.589201	0.467526
344	Female	25	positive	2.34468	8.16506	5.93829	0.0263003	0.247113	0.342698	0.279374	0.0907203	0.227831	0.739531	1.56011	6.25865	0.253352	BDL	0.161861	0.546729	0.48436	0.633012	11.149	35.8892	214.595	0.325042	0.56892	0.658694
345	Female	53	positive	3.03832	17.373	6.03216	0.0383006	0.433305	0.2254	0.12471	0.0616739	0.146216	1.76355	1.83004	4.69838	0.812493	0.575298	1.19648	0.418614	0.407557	0.330073	25.2989	23.5332	27.6195	0.219476	0.495569	0.46019
346	Male	57	positive	9.2457	8.34943	9.06931	0.220047	0.332763	0.445286	0.165699	0.126285	0.120609	BDL	0.738041	1.8263	0.029519	0.313284	0.085334	0.664119	0.8585	0.505617	7.12339	64.1035	33.3923	0.912144	1.19021	0.844774
352	Male	45	positive	7.02959	7.87696	19.8458	0.0581395	0.230257	0.268615	0.165699	0.160685	0.177632	0.347067	0.865183	0.71755	0.157876	0.224664	0.422848	0.893663	0.734597	0.351001	7.22772	57.7941	8.43848	0.550084	0.828665	0.506158
356	Female	43	negative	7.67138	6.76895	5.28413	0.0857924	0.319417	0.217701	0.194345	0.27764	0.393005	0.629882	1.22664	2.17354	BDL	BDL	BDL	0.788346	1.22908	0.74571	16.9561	20.0626	17.0261	1.33645	1.35593	0.262584
365	Female	46	positive	4.5693	3.51353	0.336264	0.0327146	0.271115	0.0332677	0.165056	0.20738	0.284023	2.5569	2.56701	5.98013	0.973114	0.589442	0.649765	0.433702	0.695146	0.568542	42.1231	26.8627	27.2584	0.541053	0.726843	0.185502
368	Female	30	positive	3.07042	44.0235	5.67137	0.021974	0.383754	0.255435	0.334771	0.343315	0.447228	0.868849	3.23044	1.52181	0.0880878	0.302717	0.140237	0.246442	0.672159	0.344047	8.53611	532.977	6.18145	0.319219	1.03351	0.268305
369	Male	36	positive	4.14509	5.77276	4.96172	0.202321	0.249677	0.160883	BDL	0.0347057	0.0697251	2.03595	3.0013	8.21658	0.0478897	0.109784	0.0638045	0.2443	0.413453	1.05197	52.1524	42.7927	117.944	2.43532	1.9382	1.66541
377	Female	33	positive	3.80178	5.09799	4.45291	0.107975	0.194575	0.174899	0.335167	0.425334	0.87705	0.354525	0.821358	1.25154	0.188777	0.442297	0.859838	0.42879	0.547728	0.650016	10.3097	66.1464	60.1522	2.32358	2.41224	2.00876
384	Female	39	negative	3.16713	8.97146	1.91732	0.190346	0.219085	0.123411	0.0615132	0.168988	0.175066	4.21199	6.13109	10.6706	0.0885477	BDL	0.01	0.249368	0.239977	0.19467	54.6977	119.88	49.1865	1.14088	0.948991	0.244016
392	Female	23	positive	3.76643	3.32157	6.03216	0.0808653	0.19266	0.338017	BDL	BDL	0.075363	0.226551	0.738041	3.03921	0.0213573	0.22765	0.078253	0.554285	0.362678	0.429809	3.03044	66.9202	69.1867	0.362972	0.479166	0.422872
395	Male	35	positive	2.78587	4.87966	43.3196	0.0305725	0.186803	0.195949	0.0202137	0.0292636	0.132006	1.14381	2.89465	1.75047	0.573317	0.0318973	0.129976	0.618271	0.592841	0.707881	139.614	176.854	56.692	0.683044	0.962249	1.23659
399	Female	54	positive	14.2692	6.98061	5.79074	0.313615	0.187335	0.179691	0.113099	BDL	0.0487353	1.3198	BDL	0.0553848	0.35701	0.0893549	0.242489	0.337417	0.203551	0.323778	97.5068	11.5885	15.9007	0.894317	0.68282	0.560797
401	Female	27	positive	5.15623	4.71569	3.85583	0.074819	0.197443	0.233565	0.347855	0.122434	0.270516	0.752046	BDL	1.68945	0.389542	BDL	0.0691091	0.491533	0.281088	0.464157	13.9572	5.73204	31.521	0.523485	0.713308	0.432658
402	Female	26	positive	7.39545	17.8125	9.93021	0.02	0.125611	0.233368	0.0582198	0.101055	0.0809949	0.329079	0.713014	2.81917	0.250465	0.0687643	0.0694138	0.14638	0.183125	0.528002	9.1644	20.9761	74.5778	0.641925	1.64189	0.71923
403	Female	37	positive	1.65724	7.03703	3.34942	0.02	0.131247	0.116463	0.140487	0.0492075	0.0265316	0.732376	1.38065	1.86189	0.14801	0.103878	0.0676477	0.209561	0.123714	0.219628	9.72705	28.1537	26.9981	0.207031	0.612872	0.411395
418	Female	40	positive	3.6935	8.80789	10.5904	0.0388241	0.082814	0.193583	0.0474706	0.0511094	0.0922811	5.16365	1.28878	2.68126	0.155408	BDL	0.0517829	0.244289	0.413615	0.425687	26.4411	25.6573	39.1522	0.661568	0.664969	0.578062
434	Female	22	negative	3.73523	3.21171	2.50677	0.114486	0.179693	0.127303	0.0527406	0.0256478	0.0864	0.432194	0.498406	1.4678	0.194297	0.0132941	0.169697	0.278444	0.224822	0.283029	6.31594	8.35111	19.4086	0.86436	0.909767	0.251153
437	Female	31	positive	2.35438	2.93094	2.10574	0.166485	0.390303	0.172093	0.10803	0.071036	0.105372	0.571024	0.594296	0.43556	0.01	0.0156334	BDL	0.257548	0.236327	0.312707	76.6432	27.9905	61.1571	1.77261	1.91069	1.38032
440	Male	29	positive	3.02168	4.24622	6.11261	0.0799165	0.214498	0.272611	0.171181	0.0952376	0.141942	1.22664	2.40386	2.38439	0.165288	0.19344	0.26046	0.202986	0.315565	0.363518	36.3702	62.7445	47.9321	0.570238	0.801468	0.552167
450	Female	34	positive	3.74593	3.10231	4.48885	0.143817	0.176181	0.100793	0.133652	0.115621	0.234263	0.320699	1.60953	0.837659	0.0659008	BDL	0.01	0.357822	0.527002	0.5189	25.3339	38.7937	10.15	1.28662	0.660247	0.403665
464	Male	31	positive	1.37705	4.99273	0.811053	0.0477619	0.256225	0.138799	0.124052	0.0873355	0.159054	1.96733	6.49853	4.97123	BDL	BDL	BDL	0.921899	0.474847	0.590756	129.725	228.193	145.04	0.577352	1.43151	0.434351
469	Female	25	positive	2.42547	5.4618	1.18027	0.02	0.109195	0.024315	0.0979777	0.0514361	0.13767	0.764489	1.95954	2.29947	0.762494	0.0556838	0.27305	0.313913	0.349768	0.485208	28.5691	46.2575	16.9544	0.355302	0.755113	0.266798
472	Female	48	positive	3.83753	5.01909	4.91153	0.103826	0.133657	0.135049	BDL	0.0553628	0.02	0.523345	0.535416	0.422479	0.0257756	0.027058	0.0826005	0.390371	0.547728	0.466972	36.2148	26.5029	33.6091	1.94212	1.78053	0.778704
481	Female	40	positive	4.06698	4.97965	12.2491	0.0700036	0.334412	0.360765	0.14485	0.178858	0.180494	1.01184	0.92814	1.41004	0.15986	0.0110151	0.0500239	0.487268	0.601608	0.407105	53.4359	60.1191	35.8659	0.664242	1.5811	0.520532
482	Female	43	positive	4.8362	6.29767	6.11261	0.0647603	0.171937	0.196893	0.0802488	0.13153	0.151919	0.849705	1.02714	2.4054	0.256239	0.144439	0.316272	0.327133	0.32781	0.392612	55.5724	38.369	17.6549	0.684219	0.583566	0.593893
484	Female	28	positive	5.16689	6.69653	5.34113	0.0203503	0.237374	0.263289	0.19999	0.170085	0.150493	0.932013	0.745174	1.86189	0.161293	BDL	BDL	0.502183	0.33116	0.338455	63.1127	56.0712	69.9913	0.329695	1.44764	0.55792
495	Female	59	positive	6.66427	7.43469	6.47722	BDL	BDL	BDL	0.0868269	0.122691	0.138752	1.49474	2.38542	3.10015	BDL	0.0106642	0.0492078	0.492305	0.996688	0.716759	69.845	72.0614	289.108	2.49676	2.8399	2.82094
496	Female	46	positive	1.63204	11.9163	0.134728	0.0400238	0.335379	0.0371188	0.060415	0.0616739	0.0852239	0.51302	0.838608	2.18026	0.249022	0.0965856	0.09065	0.344696	0.605533	0.511728	15.8621	49.6241	54.2749	0.299469	1.00249	0.236815
506	Female	28	positive	7.15125	19.1067	8.10063	0.164355	0.25837	0.204179	0.111325	0.0952376	0.113513	0.295078	5.49668	2.45756	0.598194	0.348528	0.363187	0.39048	0.602201	0.659074	38.2332	204.649	112.688	1.05095	1.19036	0.447268
507	Female	50	positive	0.915065	3.79343	1.37799	0.02	0.112338	0.0642483	0.245276	0.0614897	0.201984	0.837721	1.31378	1.75414	0.753676	0.188526	0.442761	0.910977	0.455779	0.758698	18.593	12.6427	12.9907	0.405425	0.85691	0.246806
510	Male	22	positive	10.1709	7.266	5.79074	0.0875517	0.158603	0.0837626	0.0670114	0.0813569	0.0993489	0.831706	0.205885	1.63068	0.344525	0.0832432	0.208393	0.500054	0.619254	0.624978	57.9477	20.6642	17.6847	0.898568	1.23091	0.3197
530	Female	31	positive	9.33215	7.04576	7.89596	0.261737	0.251804	0.239759	0.0540629	0.106701	0.10803	0.473941	0.325936	0.75922	0.137278	0.174787	0.126247	0.359447	0.42879	0.592785	32.7626	5.15047	34.7928	2.76779	1.90283	1.66939
531	Female	23	positive	1.05131	3.26042	2.79565	0.039162	0.154772	0.136826	0.269133	0.143775	0.256617	1.39814	1.25279	1.97831	0.487119	0.0110151	BDL	0.632919	0.387066	0.612914	49.4964	74.4467	33.9138	0.446288	1.34759	0.625565
534	Female	47	positive	2.30697	5.30923	0.106731	0.02	0.207565	0.0377614	0.393692	0.290111	0.305696	0.81357	3.89315	4.31466	0.19286	0.0845248	0.09065	0.487268	0.472467	0.344732	111.413	257.627	156.152	0.503584	0.564414	0.302533
537	Female	35	positive	6.09612	5.93082	6.22552	0.241175	0.242591	0.186838	BDL	0.02	0.0723478	0.216654	1.26886	0.382258	0.169205	0.238092	0.207033	0.692092	0.667364	0.423682	45.7326	162.453	39.269	2.90049	2.66503	1.56959
538	Female	50	positive	5.1492	5.9249	42.0106	0.0870366	0.21506	0.558434	0.145967	0.0455024	0.1334	1.3198	1.96691	3.23383	BDL	BDL	0.488063	1.08956	0.887096	1.04306	19.0996	103.825	49.7499	0.680554	0.782843	0.834665
542	Female	31	positive	1.21448	3.90099	4.59439	0.0443401	0.0982129	0.137699	0.131415	BDL	0.030162	1.01184	0.0304482	BDL	9.23183	7.97774	7.18621	0.478729	0.195942	0.297178	99.1472	21.5721	11.8296	0.36462	0.43956	0.410908
554	Female	47	positive	9.82719	13.4973	6.72236	0.122024	0.189461	0.16846	0.116898	0.0727026	0.130556	0.151029	BDL	0.383271	2.31672	1.94955	2.86687	0.517064	0.364349	0.336361	7.89242	9.40806	8.79855	1.12785	0.545269	0.372685
555	Female	53	positive	2.56002	5.25837	3.94935	0.0404549	0.158693	0.196893	0.119128	0.0715795	0.139093	1.60372	1.18899	3.83876	0.80955	0.241069	0.363187	0.38831	0.398211	0.435987	161.25	73.6002	105.089	0.717141	0.562161	0.619806
556	Male	22	positive	5.22712	3.25898	3.50169	0.190354	0.204435	0.403235	BDL	0.0514662	0.15084	0.077468	0.979048	2.11469	0.0731752	0.109784	0.190178	0.380083	0.426237	0.512507	89.6918	313.835	719.019	3.12668	3.31402	4.50318
561	Female	48	positive	5.30415	4.02552	5.1011	0.0822889	0.177773	0.106595	0.0944875	0.048094	0.0892381	0.605968	0.42652	0.267599	0.172711	0.0700718	0.0877993	0.817908	0.393387	0.290109	13.7275	13.6398	8.90992	0.691235	0.897669	0.613588
565	Female	32	positive	3.1242	4.92489	3.30219	0.02	0.0851842	0.0831107	0.357011	0.218536	0.437761	0.649694	BDL	0.562227	0.17563	BDL	BDL	0.407811	0.147202	0.268851	43.5131	14.1016	5.35122	0.470832	0.341988	0.278229
577	Female	46	positive	5.79554	6.9129	2.76185	0.0421805	0.183083	0.0590613	0.0342205	0.0325711	0.154772	0.303702	BDL	1.5287	BDL	BDL	BDL	1.53346	1.37707	2.14092	16.0619	12.723	21.0725	0.834885	0.80373	0.364088
578	Male	52	negative	2.08593	2.6146	4.09075	0.100333	0.178835	0.270613	0.0212846	0.022674	0.0362135	0.714274	0.637231	3.19719	0.187114	BDL	0.0289902	0.190381	0.236291	0.232534	68.4836	99.5842	84.4738	0.578558	0.469896	0.494662
587	Female	37	positive	4.21337	5.83463	39.4675	0.147115	0.374865	0.584932	0.453528	0.3458	0.606235	1.96297	3.71571	3.12892	0.0880878	0.0240438	0.20529	0.48451	0.536443	0.83205	21.7993	40.6352	4.53656	0.462401	0.724604	0.775459
595	Male	37	positive	11.5128	16.704	11.8496	0.233567	0.380905	0.291939	0.389102	0.325979	0.291244	1.73572	1.77581	3.5028	1.93549	1.74682	1.91655	1.04241	0.77211	0.782473	80.0485	72.9331	50.6084	1.07579	1.22853	0.483169
605	Female	47	positive	1.84862	5.76685	7.37641	0.0661763	0.336443	0.376359	0.109814	0.0873355	0.120569	0.460534	3.39902	1.66889	BDL	0.0131488	0.0281625	0.454296	0.470085	1.28212	13.7337	149.546	34.8347	0.360607	0.789028	0.593071
608	Female	45	positive	1.59956	4.80051	5.58688	0.02	0.221438	0.236875	0.247546	0.149764	0.224132	0.52014	0.901174	0.584536	0.495874	0.360149	0.316305	0.322731	0.263734	0.299532	32.4611	39.178	13.2527	0.320391	0.567793	0.502472
609	Female	28	positive	4.72412	9.47258	1.92194	BDL	0.12441	0.02	0.134771	0.02	0.0852239	0.675785	BDL	1.2155	1.23485	0.423367	0.737211	0.738891	0.574087	0.978858	5.6084	4.08348	16.435	0.293661	0.91919	0.993632
610	Female	26	positive	11.259	19.2753	22.971	0.0841875	0.285764	0.290017	0.925057	0.779104	1.20164	2.39139	4.63348	4.12581	0.11365	BDL	0.157889	0.743345	0.491485	0.649773	69.0904	48.8807	21.7243	0.718534	0.835407	0.606258
612	Female	33	positive	8.36476	6.51318	6.47722	0.195983	0.100372	0.159483	0.029598	0.0372693	0.0232556	0.03	BDL	0.628568	0.0374076	0.01	0.0920747	0.408331	0.307484	0.333536	44.2369	36.3316	80.8039	2.48909	1.89102	1.34381
613	Female	39	positive	3.04118	2.87192	4.35996	0.0557785	0.132498	0.138141	0.0999604	0.0246198	0.0376011	0.838608	1.01044	1.5287	0.0771999	BDL	BDL	0.476472	0.457286	0.353089	59.267	52.8716	20.6391	0.639025	0.772506	0.603969
620	Female	28	positive	3.41134	5.93195	3.13185	0.156687	0.190687	0.136398	0.0332809	0.109154	0.112005	0.468203	0.878804	0.971761	0.154174	0.0691091	0.244098	0.185343	0.278303	0.299532	22.7791	25.0201	14.2506	0.672247	0.846423	0.379069
632	Male	37	positive	12.4627	10.1091	17.456	0.142926	0.396561	0.260082	0.143729	0.111084	0.196682	0.989264	5.23059	2.46862	0.462328	0.269089	0.468533	0.45733	0.602201	0.83205	79.8941	152.809	48.9106	1.39461	0.969049	0.563797
635	Female	34	positive	2.96852	7.86387	6.61527	0.0331434	0.208025	0.155299	0.149335	0.135008	0.397396	1.21308	1.03694	1.74036	0.877273	0.303954	0.381501	0.540383	0.570104	0.57554	28.1727	38.9174	27.2449	0.404258	0.870552	0.384852
650	Female	27	positive	3.42594	3.13065	4.5483	0.0851371	0.297066	0.199542	0.263363	0.122434	0.245095	0.886798	2.21879	2.20216	0.128341	0.102262	0.17795	0.278516	0.310658	0.311162	24.6716	39.0805	30.7214	0.406753	0.341988	0.128648
673	Male	28	positive	0.804413	4.35937	3.10644	0.0271084	0.345632	0.325985	0.140487	0.0570166	0.246535	3.18867	8.13586	7.93972	0.219938	0.186889	0.201225	0.385011	0.422267	0.247531	329.414	547.915	331.416	0.754149	1.24037	0.86066
684	Female	32	positive	9.83777	7.75005	7.84876	0.129574	0.240848	0.260082	0.221474	0.331643	0.44136	2.15583	2.39854	2.56361	0.510472	0.256085	0.801417	0.878407	0.687802	0.548399	140.748	71.1953	6.17189	0.988303	0.741523	0.534568
686	Female	24	positive	2.24778	3.90188	2.41836	0.0409655	0.165785	0.0456825	0.020734	0.0359867	BDL	BDL	0.523345	BDL	0.0531715	0.201408	0.0156334	0.289158	0.201551	0.617713	17.4104	27.6603	5.60001	1.67337	1.7924	0.257846
687	Female	31	positive	11.2964	9.95704	15.6068	0.210577	0.395475	0.472182	0.0846731	0.125843	0.134823	1.22361	1.56011	1.64322	0.298157	0.0700718	0.0711805	0.366553	0.305744	0.4995	58.7946	45.1164	43.4299	0.344823	0.35991	0.308255
689	Female	30	positive	6.01377	10.4301	5.55167	0.138026	0.162398	0.18346	0.0879949	BDL	0.11058	1.07303	4.721	4.96966	0.266347	0.0116056	0.124125	0.472317	0.349768	0.399764	94.3941	164.193	198.95	0.785402	0.659118	0.587213
694	Female	33	positive	6.28115	8.46932	10.8404	0.120838	0.210442	0.202533	0.252383	0.269064	0.547228	0.826392	1.65858	2.58072	0.178904	0.054852	0.132905	0.452274	0.355699	0.491577	18.6608	22.8626	9.85662	0.445821	0.450082	0.536029
695	Female	42	positive	6.47002	7.56439	5.53576	0.27168	0.183324	0.195983	0.0776026	0.0697251	0.0736603	1.2166	0.716696	1.00752	1.43573	1.09981	1.40503	0.459353	2.18059	0.967762	129.66	91.1377	71.0371	3.06651	2.55041	1.62555
702	Female	33	positive	16.5463	17.8026	17.3711	0.0789678	0.0460095	0.0510422	0.198603	0.1492	0.26616	0.483397	0.795625	0.678453	0.0663599	BDL	0.0130932	0.326982	0.306587	0.344047	25.9021	27.0141	4.10776	0.685301	0.695855	0.396426
715	Male	43	positive	1.82134	6.6241	8.58845	0.0216219	0.225821	0.183658	0.0494594	0.0321901	0.0501308	0.86163	0.974526	0.54144	0.197171	0.114872	0.0977445	0.921137	0.621211	0.458591	69.3911	56.9342	13.3932	0.377438	1.04054	0.494662
716	Female	39	negative	7.89946	8.76451	5.07294	0.477159	0.653475	0.67376	0.0429125	0.116385	0.0878189	2.02514	3.02786	2.45991	0.220192	0.0965856	0.0534331	0.837563	0.929414	0.611602	212.172	256.443	79.5231	0.667767	1.12381	0.180089
727	Male	36	positive	3.04605	3.86989	3.59569	0.02	0.17493	0.10337	BDL	0.0329412	0.0595433	0.397238	2.02415	1.62746	BDL	BDL	BDL	0.349896	0.487014	0.33237	13.9913	222.191	76.0449	0.510972	0.619454	0.324265
730	Female	51	negative	2.74287	3.59137	3.76442	0.206527	0.275458	0.117581	0.0472747	0.095582	0.147766	0.416938	1.75759	2.69076	0.177065	0.171473	0.372379	0.707852	1.17055	0.580055	55.4338	171.764	72.0548	1.22142	1.07028	0.272598
733	Female	35	positive	2.51159	10.2049	0.687601	0.050835	0.15499	0.0467767	0.169555	0.035886	0.117769	0.688698	1.74182	1.93213	0.35178	0.01	0.278448	0.489401	0.352201	0.556401	7.50559	22.2818	22.0974	0.2925	0.628659	0.255372
743	Female	32	positive	3.44061	2.60892	2.52511	0.0413175	0.10187	0.0987808	0.265722	0.0941079	0.134823	0.972214	2.10191	1.0364	0.275017	0.0224792	0.0307367	0.18579	0.1368	0.230387	64.8297	42.7048	30.8991	0.558629	0.489008	0.375551
746	Female	39	positive	5.20421	5.99841	6.72906	0.206077	0.168756	0.260627	0.02	0.02	0.0431612	0.03	0.42652	0.305593	0.373558	0.0445482	0.119068	0.368733	0.25378	0.20667	12.3043	5.33263	13.0206	1.27832	0.598217	0.398488
750	Female	33	positive	2.50083	3.40265	3.24427	0.0263003	0.0768743	0.167069	0.166181	0.106551	0.203898	1.22886	1.85796	2.71588	0.805137	0.234486	1.40302	0.273987	0.1368	0.240303	44.9817	25.866	38.7417	0.449793	0.437314	0.344426
751	Male	33	positive	9.26633	8.46948	5.7639	0.0656335	0.262126	0.330663	0.101311	0.0771987	0.0852239	0.960788	0.326898	1.4368	0.393903	BDL	0.323484	0.563624	0.641866	0.419499	13.455	17.6277	19.4995	0.436943	0.689594	0.635646
754	Female	24	positive	BDL	10.9988	13.6197	0.0216219	0.163987	0.198879	0.47651	0.227746	0.0683347	1.79581	6.84214	3.68547	0.198609	0.0893549	0.106622	1.6794	0.741421	0.45038	17.1571	262.357	10.1494	0.463817	1.05864	0.364088
757	Female	43	positive	6.76882	14.2565	15.4402	0.0408861	0.106577	0.127952	0.0472747	BDL	0.0539178	0.286364	BDL	0.0720303	0.335823	0.0318973	0.175612	1.2104	0.60454	1.14423	9.8583	4.04656	6.07735	0.403092	0.619637	0.451535
769	Female	49	positive	8.65739	23.8573	12.2174	0.0660702	0.125461	0.13835	0.0202137	0.0392076	0.0567291	0.393677	BDL	0.945607	0.195734	BDL	0.0435397	0.632919	0.474847	0.580055	8.4325	7.83029	8.25834	0.244942	0.264831	0.264014
782	Female	25	positive	5.3332	5.31229	0.253104	0.0690161	0.19003	0.0390471	0.174471	0.251651	0.279692	1.09792	2.65711	2.98254	0.0190418	BDL	0.0588269	0.248593	0.199503	0.357263	18.263	77.005	34.6234	0.656822	0.816833	0.301103
787	Male	49	positive	2.38777	2.69976	3.74333	0.119362	0.232559	0.143558	0.0407353	0.0573024	0.124855	0.849705	1.03694	1.07352	0.129827	0.0687643	0.16822	0.289564	0.257178	0.367327	80.5186	106.964	68.5934	1.06041	1.06909	0.344426
802	Female	33	positive	6.11684	5.89111	4.01669	0.362007	0.402533	0.451335	0.325979	0.139501	0.330294	1.95859	3.49212	5.06805	1.24367	1.43597	1.87408	0.293352	0.263734	0.392612	85.0717	76.6042	106.246	0.957312	0.846723	0.934351
804	Female	51	positive	2.61188	4.05948	4.13788	0.030851	0.114435	0.154606	0.0922987	0.02	0.032057	1.79396	1.70624	2.72099	0.901653	0.383414	0.7518	0.308111	0.28356	0.435987	47.5386	24.2788	34.2107	0.503863	0.363272	0.326856
819	Female	38	positive	26.3823	19.975	27.5921	0.0638875	0.132774	0.124708	0.383367	0.528358	0.637262	1.52656	1.56631	3.5644	0.177065	0.0687643	0.0144447	0.849832	0.871008	0.577798	102.541	80.0325	54.4734	1.20246	1.15118	0.748896
822	Female	30	positive	3.38165	6.67722	6.9835	0.0318573	0.197454	0.182336	0.179686	0.074794	0.0767703	1.2498	0.963011	1.72978	0.424454	0.143085	0.233509	0.603596	0.413683	0.382238	32.9452	11.8429	23.7986	0.377438	0.927595	0.542099
823	Male	29	positive	4.1953	5.77815	6.96761	0.132242	0.153933	0.116287	0.189832	0.205887	0.610665	0.541297	1.38065	2.58072	0.463785	0.19344	0.326889	0.300651	0.460552	0.378932	5.86987	8.07879	8.07796	1.72519	0.85125	0.762174
841	Male	55	positive	1.85917	3.46497	3.70007	0.0220462	0.0670387	0.0955122	0.111325	0.0963677	0.0767703	0.70791	BDL	1.46333	0.172761	BDL	0.0676477	0.344696	0.527002	0.435987	60.5588	16.8736	15.1211	0.415927	0.591455	0.494662
853	Female	44	positive	4.07233	3.83306	5.49534	0.17062	0.167166	0.290017	0.0736231	0.0749499	0.0609515	1.72175	6.25392	5.41864	0.205799	0.165634	0.129976	0.707852	1.01448	0.716793	11.5078	216.772	112.171	0.73008	0.958848	0.63853
864	Female	37	positive	2.09361	4.19529	6.41421	BDL	0.203834	0.201529	0.0409196	0.0380997	0.0265316	BDL	0.515818	1.45009	BDL	BDL	BDL	0.265734	0.34246	0.232534	8.71749	33.4568	21.3476	0.242432	0.544143	0.392753
871	Female	48	positive	7.08267	17.4047	13.6333	0.0685427	0.142716	0.137836	0.0685427	0.0321485	0.0257864	0.0685427	BDL	BDL	0.288846	0.448124	0.648047	0.724105	0.726609	2.23301	109.631	22.653	21.3997	0.814715	2.06738	1.5295
876	Female	42	positive	52.9318	16.331	31.1747	2.76199	3.88265	1.41314	0.357011	0.0907203	0.226394	BDL	6.0754	0.217228	0.0885477	BDL	0.0500239	0.620365	0.481983	0.491337	17.467	281.096	14.0926	1.09827	0.667018	0.399922
888	Male	41	negative	2.35007	2.45569	0.838458	0.0831552	0.173528	0.0883286	0.114668	0.0248664	0.114932	1.28098	BDL	1.97831	0.887586	0.195078	0.466311	0.597299	0.470085	0.507654	169.559	4.81146	39.5476	0.556285	0.80373	0.344035
892	Female	27	positive	5.5214	14.5188	3.39459	0.196687	0.257479	0.146903	0.0762877	0.0697251	0.137411	0.950261	0.48647	0.75922	0.0772083	0.0678134	0.242342	0.385229	0.209611	0.395508	93.6787	21.8545	66.1864	2.19195	2.10248	1.45307
912	Female	24	positive	5.18822	3.12499	3.51134	0.0331434	0.0256564	0.0789769	0.201119	0.197846	0.219793	1.05647	3.43302	2.89715	0.167025	0.183616	0.311774	0.346886	0.366775	0.320667	23.6736	55.9408	8.13879	0.804248	0.447423	0.380514
927	Female	22	positive	26.4032	5.82333	0.91377	0.747061	0.282537	0.170441	0.17856	0.0749499	0.256617	0.312241	2.84841	2.45756	0.217312	0.175437	0.208393	0.42724	0.322916	0.344732	75.7538	362.345	71.6072	0.787757	0.60949	0.241097
943	Female	24	positive	3.39674	6.021	2.28134	0.0468199	0.0701406	0.169121	0.0835449	0.0237697	0.176202	3.08305	2.35317	2.67128	0.0965856	BDL	0.211979	0.376779	0.332699	0.4995	240.732	11.53	163.644	0.779085	0.504754	0.206868
946	Female	37	positive	2.10751	5.85157	10.3637	0.0612709	0.182021	0.262623	0.179686	0.0715795	0.130556	0.476881	0.326898	1.11265	10.1697	14.8924	10.9027	0.409973	0.410252	0.417435	8.89897	31.5403	16.2837	0.263487	0.63317	0.440092
953	Female	39	positive	1.57374	3.15995	3.7405	0.024306	0.191345	0.190274	0.202991	0.180825	0.284023	0.963011	2.59778	2.87733	0.302694	0.337484	0.664329	0.27639	1.19821	0.718961	12.5725	110.474	26.2931	0.458848	0.578429	0.345467
959	Female	37	positive	6.73623	6.801	BDL	0.200208	0.386713	0.307276	BDL	0.0671057	0.113354	BDL	1.6304	0.75922	BDL	0.134516	0.122122	0.369775	0.907304	2.65844	24.926	246.937	109.303	2.14142	2.89292	3.1417
961	Female	52	positive	6.18957	3.43742	6.09612	0.285192	0.254641	0.350865	0.29519	0.270466	0.444844	1.91927	1.56712	2.62525	0.935012	1.02407	1.85286	0.79531	0.552747	0.627665	99.8706	24.287	87.7977	2.48141	2.48909	1.70916
963	Female	44	positive	17.7838	9.37935	1.42567	0.428934	0.328748	0.198879	0.0496549	0.0778974	0.112095	1.10887	1.27724	2.79967	BDL	BDL	0.117289	1.20351	1.36995	0.986655	28.1785	58.9914	43.8333	0.954934	0.610656	0.235389
967	Female	24	positive	6.48713	6.28638	4.43257	0.218234	0.423727	0.334102	0.106871	0.0503215	0.0807296	1.40315	14.7644	4.4215	0.272126	0.305443	0.177092	0.769829	2.04667	0.948493	29.3148	992.594	154.455	1.40648	1.95633	0.698799
975	Female	46	positive	1.32782	12.7547	0.639527	0.0238393	0.382455	0.0287851	0.201894	0.301695	0.190517	1.3249	15.1868	2.73088	0.201253	0.0958039	0.0342337	0.460355	1.5807	0.576627	38.0732	1149.41	41.8538	0.419774	1.75645	0.262513
984	Male	29	positive	5.07091	3.72549	3.22795	0.224544	0.231057	0.218101	0.0615132	0.035886	0.0334414	0.116674	4.76447	0.520276	0.164159	0.0350512	0.0817925	0.181189	0.371624	0.273101	27.312	148.258	20.2035	1.5574	0.715567	0.448704
BDL: Below Detection Limit
